# Supplementary material for: Allelic variants of OsHKT1;1 underlie the divergence between indica and japonica subspecies of rice (Oryza sativa) for root sodium content
Source: PLoS Genet. 2017 Jun 5;13(6):e1006823. doi: 10.1371/journal.pgen.1006823 (PMC5476289; doi:10.1371/journal.pgen.1006823)
Supplement: S1 Table — Broad sense-heritability was determined on an entry-mean basis using all 390 accessions (383 from RDP1 and seven check varieties). Period indicates the time of year the experiment was conducted (i.e. June-July or Aug-Sept), and genotype indicates the accession (XLSX) [file pgen.1006823.s016.xlsx]

## Sheet: CombinedPeriod
Trait	p-Val GenotypeXPeriod	Covariance Parameter Estimate				R-square	CV (%)	No. of Experimental Replicates
		Genotype	Genotype*Period	Residual	Entry Mean Heritability
Root Biomass Stress	0.073	0.008319	0.000605	0.01285	0.772914	0.780251	31.1414	6
Root Biomass Control	0.3126	0.02653	0.000513	0.05802	0.727717	0.659385	34.3971	6
Shoot Biomass Stress	0.0169	0.07152	0.005665	0.08214	0.812335	0.813374	17.9081	6
Shoot Biomass Control	0.3822	0.1306	0	0.1511	0.838344	0.745414	17.5761	6
Shoot Na Content	-	0.001661	-	0.003074	0.519387	0.562442	33.4663	2
Shoot K Content	-	0.003242	-	0.004771	0.5761	0.630812	7.70524	2
Shoot Na:K	-	2395.27	-	4525.38	0.514232	0.574985	35.6998	2
Root Na Content	-	0.0024	-	0.004	0.6424	0.65	17.94	3
Rooy K Content	-	0.0027	-	0.0167	0.3241	0.48	18.31	3
Root Na:K	-	5083.8	-	3624.5	0.808	0.76	11.94	3
