# Supplementary material for: Allelic variants of OsHKT1;1 underlie the divergence between indica and japonica subspecies of rice (Oryza sativa) for root sodium content
Source: PLoS Genet. 2017 Jun 5;13(6):e1006823. doi: 10.1371/journal.pgen.1006823 (PMC5476289; doi:10.1371/journal.pgen.1006823)
Supplement: S2 Table — Restricted maximum likelihood implemented in ASReml-R v.3.0 was used to estimate genetic variances and covariances among traits, which were used to calculate genetic correlations among traits [66]. Here, population structure and polygenic effects were not included in the mixed linear model (XLSX) [file pgen.1006823.s017.xlsx]

## Sheet: Sheet1
Trait	Root Na+	Root K+	Root Na+:K+	Shoot Na+	Shoot K+	Shoot Na+:K+
Shoot Na+:K+	-0.07	-0.2	0.11	0.96	-0.41	1
Shoot K+	0.11	0.09	0	-0.17	1
Shoot Na+	-0.06	-0.21	0.12	1
Root Na+:K+	0.81	-0.36	1
Root K+	0.25	1
Root Na+	1
