# Supplementary material for: Allelic variants of OsHKT1;1 underlie the divergence between indica and japonica subspecies of rice (Oryza sativa) for root sodium content
Source: PLoS Genet. 2017 Jun 5;13(6):e1006823. doi: 10.1371/journal.pgen.1006823 (PMC5476289; doi:10.1371/journal.pgen.1006823)
Supplement: S4 Table — SB and RB indicate the ratio of biomass in salt to control for shoots and roots, respectively. Highlighted cells indicate a statistically significant relationship (p < 0.05). The number within each cell indicates Pearson’s correlation coefficient. (XLSX) [file pgen.1006823.s019.xlsx]

## Sheet: Sheet1
Trait	Na+:K+ Shoot	Na+ Shoot	K+ Shoot	Na+:K+ Root	Na+ Root	K+ Root	SB	RB
RB	0.13	0.16	-0.16	-0.38	-0.27	0.12	0.61
SB	0.09	0.1	-0.15	-0.4	-0.24	0.26
K+ Root	0.05	0.11	0.16	-0.35	0.32
Na+ Root	0.01	0.01	0.33	0.73
Na+:K+ Root	0.04	-0.02	0.16
K+ Shoot	-0.29	0.04
Na+ Shoot	0.91
Na+:K+ Shoot
