# Supplementary material for: Allelic variants of OsHKT1;1 underlie the divergence between indica and japonica subspecies of rice (Oryza sativa) for root sodium content
Source: PLoS Genet. 2017 Jun 5;13(6):e1006823. doi: 10.1371/journal.pgen.1006823 (PMC5476289; doi:10.1371/journal.pgen.1006823)
Supplement: S5 Table — SB and RB indicate the ratio of biomass in salt to control for shoots and roots, respectively. Highlighted cells indicate a statistically significant relationship (p < 0.05). The number within each cell indicates Pearson’s correlation coefficient. (XLSX) [file pgen.1006823.s020.xlsx]

## Sheet: Sheet1
Trait	Na+:K+ Shoot	Na+ Shoot	K+ Shoot	Na+:K+ Root	Na+ Root	K+ Root	SB	RB
RB	-0.26	-0.25	0.12	-0.04	-0.11	-0.03	0.46
SB	-0.11	-0.15	-0.08	-0.24	-0.09	0.21
K+ Root	-0.12	-0.13	0.02	-0.52	0.42
Na+ Root	0.1	0.14	0.12	0.53
Na+:K+ Root	0.16	0.22	0.11
K+ Shoot	-0.44	-0.2
Na+ Shoot	0.96
Na+:K+ Shoot
