# Supplementary material for: Allelic variants of OsHKT1;1 underlie the divergence between indica and japonica subspecies of rice (Oryza sativa) for root sodium content
Source: PLoS Genet. 2017 Jun 5;13(6):e1006823. doi: 10.1371/journal.pgen.1006823 (PMC5476289; doi:10.1371/journal.pgen.1006823)
Supplement: S7 Table — SB and RB indicate the ratio of biomass in salt to control for shoots and roots, respectively. Highlighted cells indicate a statistically significant relationship (p < 0.05). The number within each cell indicates Pearson’s correlation coefficient. (XLSX) [file pgen.1006823.s022.xlsx]

## Sheet: Sheet1
Trait	Na+:K+ Shoot	Na+ Shoot	K+ Shoot	Na+:K+ Root	Na+ Root	K+ Root	SB	RB
RB	-0.12	-0.18	-0.17	-0.04	-0.13	-0.12	0.55
SB	-0.12	-0.11	0.08	-0.19	-0.08	0.09
K+ Root	-0.13	-0.04	0.27	-0.36	0.62
Na+ Root	0.17	0.22	0.14	0.43
Na+:K+ Root	0.32	0.29	-0.13
K+ Shoot	-0.14	0.07
Na+ Shoot	0.97
Na+:K+ Shoot
