# Supplementary material for: Allelic variants of OsHKT1;1 underlie the divergence between indica and japonica subspecies of rice (Oryza sativa) for root sodium content
Source: PLoS Genet. 2017 Jun 5;13(6):e1006823. doi: 10.1371/journal.pgen.1006823 (PMC5476289; doi:10.1371/journal.pgen.1006823)
Supplement: S8 Table — SB and RB indicate the ratio of biomass in salt to control for shoots and roots, respectively. Highlighted cells indicate a statistically significant relationship (p < 0.05). The number within each cell indicates Pearson’s correlation coefficient. (XLSX) [file pgen.1006823.s023.xlsx]

## Sheet: Sheet1
Trait	Na+:K+ Shoot	Na+ Shoot	K+ Shoot	Na+:K+ Root	Na+ Root	K+ Root	SB	RB
RB	-0.32	-0.28	0.32	-0.12	-0.29	-0.25	0.45
SB	-0.07	-0.09	-0.03	0.05	-0.12	-0.21
K+ Root	0.11	0.13	0.13	-0.19	0.58
Na+ Root	0.12	0.16	0.19	0.67
Na+:K+ Root	0	0.05	0.12
K+ Shoot	-0.42	-0.23
Na+ Shoot	0.97
Na+:K+ Shoot
