# Supplementary material for: Allelic variants of OsHKT1;1 underlie the divergence between indica and japonica subspecies of rice (Oryza sativa) for root sodium content
Source: PLoS Genet. 2017 Jun 5;13(6):e1006823. doi: 10.1371/journal.pgen.1006823 (PMC5476289; doi:10.1371/journal.pgen.1006823)
Supplement: S1 File — (XLSX) [file pgen.1006823.s025.xlsx]

## Sheet: Ion Traits
NSFTV_ID	Na:K Shoot LSMEAN	STDERR		Na Shoot LSMEAN	STDERR		K Shoot Salt LSMEAN	STDERR		K Shoot Control LSMEAN	STDERR		Na:K Root LSMEAN	STDERR		Na Root LSMEAN	STDERR		K Root Salt LSMEAN	STDERR
Agami	161.413	27.4957		0.130847	0.0226726		0.831328	0.0282349		0.922779	0.0442458		345.774	26.9298		0.256556	0.0282217		0.746613	0.0576772
FL478	119.129	19.446		0.098928	0.0160348		0.831848	0.0208808		0.892877	0.03963		578.131	21.2939		0.381564	0.0223153		0.661695	0.0456065
IR29	242.867	20.3108		0.198652	0.0160239		0.769866	0.019955		0.851363	0.0395369		489.989	19.0578		0.36285	0.0199721		0.746427	0.0408176
IR63731	118.024	18.6668		0.114267	0.0148332		0.853959	0.0184723		0.964653	0.0360176		521.446	19.0394		0.403976	0.0199527		0.778423	0.0407778
Kitake	170.063	47.7476		0.139801	0.0393718		0.840346	0.0490307		NA	NA		432.467	42.6914		0.315454	0.0447398		0.738626	0.0914362
Nona Bokra	79.2871	33.7694		0.0677161	0.0278453		0.880067	0.034677		0.993442	0.0626571		358.892	30.233		0.278768	0.0316831		0.777271	0.0647526
NSFTV_1	217.937	33.7694		0.194966	0.0278453		0.896067	0.034677		0.911765	0.0626571		500.947	34.8513		0.293377	0.0365227		0.604581	0.074643
NSFTV_10	137.487	33.7006		0.125045	0.0277889		0.910901	0.0346059		0.923518	0.0624848		427.01	34.8057		0.297046	0.0364747		0.706646	0.0745433
NSFTV_100	165.03	38.9323		0.166773	0.0321029		1.02065	0.0399782		1.07954	0.0885846		454.093	34.8123		0.312706	0.036482		0.672823	0.0745594
NSFTV_101	146.263	33.7006		0.157455	0.0277889		1.1011	0.0346059		1.08686	0.0624848		466.607	34.8123		0.306819	0.036482		0.666207	0.0745594
NSFTV_102	187.663	33.7006		0.153705	0.0277889		0.833849	0.0346059		0.904284	0.0624848		522.594	34.8123		0.420535	0.036482		0.807684	0.0745594
NSFTV_103	119.338	33.7006		0.110205	0.0277889		0.942099	0.0346059		1.09594	0.0624848		383.72	34.8123		0.272322	0.036482		0.713234	0.0745594
NSFTV_104	124.838	33.7006		0.112205	0.0277889		0.896599	0.0346059		1.00613	0.0624848		412.315	42.6447		0.285516	0.0446894		0.702563	0.0913326
NSFTV_105	162.513	47.7514		0.17211	0.0393743		1.06135	0.0490334		1.12161	0.0624848		456.757	34.8939		0.320588	0.0365673		0.702525	0.0747344
NSFTV_106	109.238	33.7006		0.0989553	0.0277889		0.912599	0.0346059		0.885321	0.0885902		403.403	34.8057		0.30196	0.0364747		0.748119	0.0745433
NSFTV_107	200.513	33.7006		0.182705	0.0277889		0.928099	0.0346059		0.981362	0.0885902		550.219	34.8057		0.376624	0.0364747		0.681067	0.0745433
NSFTV_108	188.263	38.9323		0.18144	0.0321029		0.973981	0.0399782		NA	NA		581.684	34.8057		0.379725	0.0364747		0.640001	0.0745433
NSFTV_109	165.263	33.7006		0.158205	0.0277889		0.997349	0.0346059		1.12327	0.0624848		638.792	34.8057		0.475373	0.0364747		0.73656	0.0745433
NSFTV_11	171.111	38.9861		0.159612	0.0321472		0.946418	0.0400343		1.11671	0.0885846		662.99	34.8513		0.480134	0.0365227		0.729984	0.074643
NSFTV_110	160.913	47.7514		0.15711	0.0393743		0.972352	0.0490334		1.13092	0.0885902		542.673	60.3705		0.460297	0.0632632		0.833911	0.129296
NSFTV_112	145.888	33.7006		0.133955	0.0277889		0.902599	0.0346059		0.969467	0.0624848		412.172	42.6447		0.346241	0.0446894		0.845445	0.0913326
NSFTV_113	144.83	38.9323		0.131107	0.0321029		0.908315	0.0399782		0.903311	0.0885846		455.125	34.8057		0.334532	0.0364747		0.74513	0.0745433
NSFTV_114	180.438	33.7006		0.157455	0.0277889		0.882099	0.0346059		1.06892	0.0624848		472.047	34.8057		0.313044	0.0364747		0.661247	0.0745433
NSFTV_115	282.913	33.7006		0.253705	0.0277889		0.924099	0.0346059		0.975989	0.0624848		504.41	34.8057		0.279867	0.0364747		0.760858	0.0913243
NSFTV_116	374.488	33.7006		0.302705	0.0277889		0.824099	0.0346059		0.979663	0.0624848		547.059	42.6413		0.387541	0.0364747		0.617381	0.0745433
NSFTV_117	254.088	33.7006		0.224955	0.0277889		0.896849	0.0346059		1.0465	0.0624848		604.398	34.8057		0.374434	0.0364747		0.606948	0.0745433
NSFTV_118	118.746	27.4962		0.111789	0.0226728		0.941738	0.0282351		1.05511	0.0624848		433.708	30.1355		0.291679	0.0315807		0.672771	0.0645424
NSFTV_119	173.629	27.4989		0.156066	0.0226751		0.913051	0.0282381		0.978992	0.0626571		519.95	34.8104		0.295617	0.0364794		0.570241	0.0745541
NSFTV_120	246.313	33.7694		0.197534	0.0278453		0.807433	0.034677		0.970615	0.0626571		584.384	34.8104		0.406755	0.0364794		0.699645	0.0745541
NSFTV_121	213.113	33.7694		0.190284	0.0278453		0.911683	0.034677		0.972807	0.0626571		481.364	42.6856		0.382445	0.0447317		0.795386	0.0914208
NSFTV_122	236.088	33.7694		0.153784	0.0278453		0.667433	0.034677		0.848056	0.0626571		419.405	34.8104		0.281146	0.0364794		0.674361	0.0745541
NSFTV_123	209.963	33.7694		0.191034	0.0278453		0.915683	0.034677		0.933043	0.0626571		639.626	34.8104		0.456869	0.0364794		0.713047	0.0745541
NSFTV_124	171.312	27.6452		0.160911	0.0227954		0.96366	0.0283881		1.00843	0.0626571		421.442	30.2281		0.310649	0.031678		0.737285	0.0647414
NSFTV_125	296.288	33.7694		0.244034	0.0278453		0.846933	0.034677		0.98472	0.0885902		582.926	34.8104		0.415388	0.0364794		0.714288	0.0745541
NSFTV_128	183.463	33.7694		0.149284	0.0278453		0.826183	0.034677		0.981247	0.0626571		452.953	34.8104		0.280944	0.0364794		0.643113	0.0745541
NSFTV_129	325.513	33.7694		0.289284	0.0278453		0.903933	0.034677		0.912748	0.0626571		631.893	42.6856		0.503467	0.0447317		0.785054	0.0914208
NSFTV_13	122.062	33.7006		0.105295	0.0277889		0.860151	0.0346059		0.994513	0.0624848		484.891	42.6449		0.189652	0.0364747		0.488864	0.0745433
NSFTV_130	247.676	33.7081		0.208916	0.0277953		0.841073	0.0346144		0.996554	0.0626571		622.079	34.8104		0.531516	0.0364794		0.854793	0.0745541
NSFTV_131	111.038	33.7694		0.107034	0.0278453		0.958683	0.034677		0.989363	0.0626571		451.703	34.8104		0.352878	0.0364794		0.78805	0.0745541
NSFTV_132	100.638	33.7694		0.0920339	0.0278453		0.900183	0.034677		1.00236	0.0626571		569.064	34.8104		0.398404	0.0364794		0.705398	0.0745541
NSFTV_133	233.412	47.7311		0.233458	0.0393584		1.00452	0.0490142		NA	NA		466.558	42.6435		0.417299	0.0446882		0.883976	0.0913293
NSFTV_134	135.063	33.7694		0.123534	0.0278453		0.916183	0.034677		1.03812	0.0626571		400.282	42.6856		0.215808	0.0447317		0.551925	0.0914208
NSFTV_135	227.613	33.7694		0.205534	0.0278453		0.915183	0.034677		0.961566	0.0885514		459.569	34.8104		0.326825	0.0364794		0.710985	0.0745541
NSFTV_138	178.138	33.7694		0.123784	0.0278453		0.731933	0.034677		0.831111	0.0885902		447.19	42.6856		0.266625	0.0447317		0.597772	0.0914208
NSFTV_139	197.638	33.7694		0.168784	0.0278453		0.860683	0.034677		0.976695	0.0885902		472.312	42.6856		0.373672	0.0447317		0.80028	0.0914208
NSFTV_14	147.087	33.7006		0.124045	0.0277889		0.834651	0.0346059		0.994866	0.0624848		454.686	34.8057		0.38218	0.0364747		0.844654	0.0745433
NSFTV_140	175.688	33.7694		0.143784	0.0278453		0.829933	0.034677		1.09293	0.0626571		453.877	34.8104		0.336287	0.0364794		0.747809	0.0745541
NSFTV_141	371.513	33.7694		0.275034	0.0278453		0.767433	0.034677		1.00267	0.0626571		547.58	34.8104		0.474369	0.0364794		0.867423	0.0745541
NSFTV_142	230.338	33.7694		0.195034	0.0278453		0.857183	0.034677		0.830918	0.0626571		539.77	30.179		0.37345	0.0316261		0.704046	0.064635
NSFTV_143	206.863	33.7694		0.172784	0.0278453		0.845433	0.034677		0.99111	0.0626571		378.354	34.8104		0.302282	0.0364794		0.797145	0.0745541
NSFTV_144	196.663	33.7694		0.177784	0.0278453		0.914183	0.034677		1.00725	0.0626571		416.161	34.8513		0.331873	0.0365227		0.825073	0.074643
NSFTV_145	209.038	33.7694		0.191534	0.0278453		0.918183	0.034677		1.09486	0.0626571		433.387	34.8513		0.273724	0.0365227		0.632764	0.074643
NSFTV_146	118.138	33.7694		0.0835339	0.0278453		0.737683	0.034677		0.820425	0.0885902		475.219	34.8513		0.318681	0.0365227		0.676595	0.074643
NSFTV_147	183.363	33.7694		0.151034	0.0278453		0.842433	0.034677		0.875986	0.0885902		441.987	34.8513		0.292451	0.0365227		0.667891	0.074643
NSFTV_148	193.538	33.7694		0.158784	0.0278453		0.810433	0.034677		1.00514	0.0626571		586.928	34.8513		0.388908	0.0365227		0.662458	0.074643
NSFTV_149	203.038	33.7694		0.188034	0.0278453		0.929433	0.034677		0.971313	0.0626571		677.4	34.8513		0.358843	0.0365227		0.534049	0.074643
NSFTV_15	161.987	33.7694		0.139966	0.0278453		0.878317	0.034677		0.843207	0.0626571		445.857	34.8513		0.278748	0.0365227		0.630327	0.074643
NSFTV_150	216.738	33.7694		0.196284	0.0278453		0.915183	0.034677		1.02553	0.0626571		499.487	34.8513		0.292748	0.0365227		0.591339	0.074643
NSFTV_151	240.188	33.7694		0.234534	0.0278453		0.973933	0.034677		1.0885	0.0885902		445.762	34.8513		0.268515	0.0365227		0.639096	0.074643
NSFTV_152	84.7879	33.7694		0.0992839	0.0278453		1.10193	0.034677		1.19754	0.0626571		473.972	34.8513		0.399445	0.0365227		0.837655	0.074643
NSFTV_153	190.188	33.7694		0.180784	0.0278453		0.951433	0.034677		1.16119	0.0626571		543.386	34.8513		0.455778	0.0365227		0.836311	0.074643
NSFTV_154	224.538	33.7694		0.209284	0.0278453		0.941183	0.034677		1.17377	0.0626571		565.117	34.8513		0.35572	0.0365227		0.632857	0.074643
NSFTV_155	171.93	38.9829		0.145139	0.0321443		0.848161	0.0400302		1.13973	0.0885902		420.052	34.8513		0.325281	0.0365227		0.767631	0.074643
NSFTV_156	257.338	33.7694		0.194534	0.0278453		0.778183	0.034677		0.891472	0.0626571		532.694	34.8513		0.341227	0.0365227		0.64431	0.074643
NSFTV_157	117.663	47.7514		0.10711	0.0393743		0.900852	0.0490334		1.02676	0.0626571		411.436	42.681		0.291798	0.0447277		0.708917	0.0914104
NSFTV_158	147.413	33.7694		0.122784	0.0278453		0.856183	0.034677		1.01426	0.0626571		460.117	34.8513		0.301874	0.0365227		0.668835	0.074643
NSFTV_159	121.596	27.6471		0.118559	0.0227966		0.977073	0.0283893		1.07235	0.0885514		458.985	42.6856		0.261715	0.0632501		0.663077	0.0748029
NSFTV_16	152.812	33.7006		0.141045	0.0277889		0.905651	0.0346059		0.963017	0.0624848		352.487	34.8057		0.331083	0.0364747		0.931104	0.0745433
NSFTV_160	165.363	38.9323		0.15644	0.0321029		0.947981	0.0399782		1.00422	0.0885846		342.791	42.6447		0.297039	0.0446894		0.878149	0.0913326
NSFTV_161	192.082	30.1521		0.165117	0.0248628		0.865104	0.0309624		0.971364	0.0885344		584.624	34.8513		0.438929	0.0365227		0.752468	0.074643
NSFTV_162	207.837	33.7694		0.169716	0.0278453		0.798817	0.034677		0.924164	0.0885846		515.763	34.8513		0.355036	0.0365227		0.696618	0.074643
NSFTV_163	242.388	33.7006		0.195455	0.0277889		0.823349	0.0346059		0.819634	0.0624848		460.693	34.8123		0.38707	0.036482		0.838161	0.0745594
NSFTV_164	129.212	33.7694		0.107466	0.0278453		0.857817	0.034677		NA	NA		424.098	34.8513		0.343469	0.0365227		0.804706	0.074643
NSFTV_165	227.088	33.7006		0.189955	0.0277889		0.848599	0.0346059		1.00912	0.0624848		479.176	34.8123		0.344768	0.036482		0.714544	0.0745594
NSFTV_166	224.437	33.7694		0.207966	0.0278453		0.923817	0.034677		1.06512	0.0626571		626.285	34.8513		0.40002	0.0365227		0.643255	0.074643
NSFTV_167	161.137	33.7694		0.150466	0.0278453		0.931317	0.034677		1.01923	0.0626571		495.333	34.8513		0.376821	0.0365227		0.761823	0.074643
NSFTV_168	163.312	33.7694		0.169466	0.0278453		1.04607	0.034677		1.18431	0.0626571		575.981	34.8513		0.435889	0.0365227		0.755071	0.074643
NSFTV_169	198.238	33.7006		0.193455	0.0277889		0.985349	0.0346059		1.24312	0.0624848		492	34.8123		0.370086	0.036482		0.757054	0.0745594
NSFTV_17	218.891	30.1717		0.187883	0.0248788		0.890034	0.0309817		NA	NA		593.995	34.8753		0.391494	0.0365462		0.668152	0.0746891
NSFTV_171	59.4121	33.7694		0.0522161	0.0278453		0.942067	0.034677		0.92406	0.0626571		616.836	34.8513		0.431552	0.0365227		0.70265	0.074643
NSFTV_172	100.837	33.7694		0.0892161	0.0278453		0.940067	0.034677		1.05151	0.0626571		608.868	34.8513		0.440423	0.0365227		0.725175	0.074643
NSFTV_173	165.812	33.7694		0.151466	0.0278453		0.919817	0.034677		0.986504	0.0885344		422.131	42.6827		0.346288	0.0447294		0.81325	0.0914145
NSFTV_174	235.194	30.2479		0.192571	0.0249415		0.83711	0.0310605		0.950294	0.0513391		486.779	30.2281		0.34954	0.031678		0.721254	0.0647414
NSFTV_176	212.483	39.072		0.183197	0.0322176		0.871325	0.0401208		1.0013	0.0513391		614.677	27.0653		0.352317	0.0283636		0.581045	0.0579682
NSFTV_177	190.087	33.7694		0.167466	0.0278453		0.884317	0.034677		0.926329	0.0626571		439.923	34.8513		0.345194	0.0365227		0.791545	0.074643
NSFTV_179	180.074	30.2479		0.160171	0.0249415		0.90711	0.0310605		0.882945	0.0513391		387.764	34.9209		0.30198	0.0365955		0.78849	0.0747905
NSFTV_18	158.566	33.7086		0.141675	0.0277955		0.895302	0.0346142		0.894778	0.0624848		545.599	34.8057		0.427044	0.0364747		0.787241	0.0745433
NSFTV_180	160.762	33.7694		0.171971	0.0249415		0.82871	0.0310605		0.946216	0.0513391		441.774	30.2281		0.350262	0.031678		0.808331	0.0647414
NSFTV_181	240.711	38.9861		0.216612	0.0321472		0.888752	0.0400343		1.11275	0.0885846		433.397	34.8513		0.35821	0.0365227		0.818344	0.074643
NSFTV_182	152.094	30.2479		0.140571	0.0249415		0.95351	0.0310605		0.957393	0.0513391		416.616	30.2281		0.273521	0.031678		0.650566	0.0647414
NSFTV_183	210.662	33.7694		0.175716	0.0278453		0.844817	0.034677		1.01864	0.0626571		498.676	34.8513		0.321506	0.0365227		0.648679	0.074643
NSFTV_184	217.451	39.0501		0.188406	0.0321995		0.873376	0.0400989		0.962844	0.0885846		433.026	34.8513		0.314664	0.0365227		0.723229	0.074643
NSFTV_185	228.074	30.2479		0.209371	0.0249415		0.92871	0.0310605		1.06458	0.0513391		506.552	30.2281		0.336052	0.031678		0.65838	0.0647414
NSFTV_186	218.416	39.072		0.197531	0.0322176		0.915991	0.0401208		1.02786	0.0629421		496.315	30.2281		0.424447	0.031678		0.875452	0.0647414
NSFTV_187	385.474	30.2479		0.286371	0.0249415		0.74191	0.0310605		0.931081	0.0513391		437.295	42.8093		0.359726	0.0448624		0.837835	0.091684
NSFTV_188	249.834	30.2479		0.209771	0.0249415		0.84591	0.0310605		0.988299	0.0513391		481.7	34.9209		0.373807	0.0365955		0.767618	0.0747905
NSFTV_189	119.779	27.5575		0.115388	0.0227232		0.995704	0.0282979		1.04259	0.0513391		530.863	26.9824		0.377392	0.0282768		0.721396	0.0577898
NSFTV_19	168.087	33.7006		0.150795	0.0277889		0.910651	0.0346059		0.996173	0.0624848		471.347	34.8057		0.301733	0.0364747		0.636783	0.0745433
NSFTV_190	217.387	33.7694		0.197716	0.0278453		0.915817	0.034677		1.09627	0.0885344		432.686	34.8513		0.286465	0.0365227		0.661231	0.074643
NSFTV_191	114.194	30.2479		0.0993712	0.0249415		0.88851	0.0310605		0.948573	0.0513391		422.774	34.9209		0.300846	0.0365955		0.707483	0.0747905
NSFTV_192	149.987	33.7694		0.134466	0.0278453		0.909317	0.034677		0.937285	0.0626571		395.172	34.8513		0.311773	0.0365227		0.78993	0.074643
NSFTV_193	193.662	33.7694		0.172216	0.0278453		0.905067	0.034677		1.12301	0.0626571		568.524	34.8513		0.405	0.0365227		0.711866	0.074643
NSFTV_195	195.689	33.8226		0.176207	0.0278893		0.909134	0.0347314		1.00837	0.0626571		592.19	30.2281		0.370952	0.031678		0.628145	0.0647414
NSFTV_198	143.814	30.2479		0.132371	0.0249415		0.94651	0.0310605		1.21605	0.0885344		476.895	30.2281		0.369388	0.031678		0.769245	0.0647414
NSFTV_199	235.787	33.7694		0.205466	0.0278453		0.870067	0.034677		1.00799	0.0626571		585.076	34.8513		0.393345	0.0365227		0.6775	0.074643
NSFTV_2	247.562	33.7694		0.163612	0.0321472		0.871317	0.034677		0.982096	0.0885344		405.619	42.6827		0.289867	0.0447294		0.701833	0.0914145
NSFTV_200	166.814	30.2479		0.139771	0.0249415		0.83991	0.0310605		0.99922	0.0626571		494.221	30.2281		0.347437	0.031678		0.722495	0.0647414
NSFTV_201	313.138	33.7694		0.265034	0.0278453		0.887683	0.034677		1.06077	0.0885902		560.417	42.6856		0.378714	0.0447317		0.671847	0.0914208
NSFTV_202	310.463	33.7006		0.248455	0.0277889		0.798849	0.0346059		1.03079	0.0624848		558.886	34.8057		0.369322	0.0364747		0.660266	0.0745433
NSFTV_203	129.413	33.7694		0.116034	0.0278453		0.891933	0.034677		NA	NA		560.225	34.8513		0.368211	0.0365227		0.666203	0.074643
NSFTV_204	286.238	33.7694		0.250784	0.0278453		0.888933	0.034677		0.810088	0.0885514		499.47	34.8513		0.323623	0.0365227		0.658172	0.074643
NSFTV_205	204.513	33.7694		0.155784	0.0278453		0.93746	0.0400338		1.17365	0.0626571		538.337	34.8513		0.414948	0.0365227		0.768692	0.074643
NSFTV_206	239.338	33.7694		0.224284	0.0278453		0.960683	0.034677		1.20719	0.0626571		582.535	34.8513		0.408089	0.0365227		0.698369	0.074643
NSFTV_207	170.063	33.7694		0.155784	0.0278453		0.927933	0.034677		1.09606	0.0626571		528.865	34.8513		0.427689	0.0365227		0.802765	0.074643
NSFTV_208	292.813	33.7694		0.242534	0.0278453		0.844683	0.034677		1.1118	0.0626571		576.442	34.8513		0.435951	0.0365227		0.751073	0.074643
NSFTV_209	173.138	33.7694		0.170534	0.0278453		0.970433	0.034677		1.19131	0.0626571		633.559	34.8513		0.508127	0.0365227		0.796298	0.074643
NSFTV_21	72.8368	33.7006		0.0582947	0.0277889		0.854151	0.0346059		0.821068	0.0624848		454.851	34.8057		0.362036	0.0364747		0.799502	0.0745433
NSFTV_210	256.538	33.7694		0.213534	0.0278453		0.850183	0.034677		NA	NA		484.772	34.8513		0.296256	0.0365227		0.602062	0.074643
NSFTV_211	246.363	38.9323		0.18244	0.0321029		0.749849	0.0346059		0.968454	0.0624848		512.048	34.8057		0.31233	0.0364747		0.617251	0.0745433
NSFTV_213	233.813	33.7694		0.190784	0.0278453		0.848683	0.034677		1.10233	0.0626571		588.394	34.8513		0.445696	0.0365227		0.755216	0.074643
NSFTV_214	256.788	33.7694		0.212534	0.0278453		0.846683	0.034677		0.966945	0.0626571		520.502	34.8513		0.296901	0.0365227		0.577342	0.074643
NSFTV_215	223.713	33.7694		0.186534	0.0278453		0.864183	0.034677		0.991888	0.0626571		556.958	34.8513		0.341218	0.0365227		0.609596	0.074643
NSFTV_216	221.363	33.7694		0.193534	0.0278453		0.886683	0.034677		1.08887	0.0626571		485.768	34.8513		0.3084	0.0365227		0.646493	0.074643
NSFTV_217	232.313	33.7694		0.193284	0.0278453		0.853683	0.034677		1.10529	0.0626571		397.629	34.8513		0.342617	0.0365227		0.871447	0.074643
NSFTV_218	278.238	33.7694		0.239284	0.0278453		0.882183	0.034677		1.04047	0.0626571		580.385	34.8513		0.396368	0.0365227		0.718277	0.074643
NSFTV_219	257.888	33.7694		0.226534	0.0278453		0.915433	0.034677		1.09021	0.0626571		419.149	34.8513		0.361705	0.0365227		0.863257	0.074643
NSFTV_22	225.144	38.9276		0.213717	0.0320991		0.949531	0.0399735		1.06859	0.0624848		619.213	34.8057		0.411458	0.0364747		0.670785	0.0745433
NSFTV_220	211.463	33.7694		0.180034	0.0278453		0.859183	0.034677		0.906631	0.0885514		429.861	34.8513		0.277572	0.0365227		0.656054	0.074643
NSFTV_221	235.038	33.7694		0.199534	0.0278453		0.862933	0.034677		0.925125	0.0626571		349.004	42.6856		0.271661	0.0447317		0.804592	0.0914208
NSFTV_222	208.838	33.7694		0.172284	0.0278453		0.838683	0.034677		1.00553	0.0626571		542.962	34.8513		0.467939	0.0365227		0.858561	0.074643
NSFTV_223	219.488	33.7694		0.180284	0.0278453		0.840683	0.034677		1.01722	0.0626571		539.436	34.8513		0.371284	0.0365227		0.681276	0.074643
NSFTV_224	272.738	33.7006		0.242455	0.0277889		0.898849	0.0346059		1.06786	0.0626571		433.173	34.8057		0.359167	0.0364747		0.823241	0.0745433
NSFTV_225	261.088	33.7694		0.222784	0.0278453		0.877183	0.034677		1.08419	0.0885902		454.918	34.8513		0.191073	0.0365227		0.430841	0.074643
NSFTV_226	316.313	33.7694		0.282784	0.0278453		0.900683	0.034677		1.09523	0.0626571		546.099	34.8513		0.368354	0.0365227		0.67695	0.074643
NSFTV_227	219.638	33.7694		0.228034	0.0278453		1.03943	0.034677		1.11309	0.0885902		441.328	34.8513		0.305299	0.0365227		0.678061	0.074643
NSFTV_228	154.763	33.7694		0.155034	0.0278453		0.998933	0.034677		1.14213	0.0885902		673.118	34.8513		0.334531	0.0365227		0.495042	0.074643
NSFTV_229	206.938	33.7694		0.175284	0.0278453		0.852683	0.034677		0.944259	0.0626571		491.224	34.8513		0.329413	0.0365227		0.670716	0.074643
NSFTV_23	340.812	33.7006		0.294795	0.0277889		0.857151	0.0346059		1.08591	0.0624848		541.233	34.8057		0.311702	0.0364747		0.580343	0.0745433
NSFTV_231	177.413	33.7694		0.162534	0.0278453		0.910183	0.034677		1.01962	0.0885902		630.723	34.8513		0.326155	0.0365227		0.515017	0.074643
NSFTV_232	265.363	47.7476		0.236301	0.0393718		0.900846	0.0490307		0.987301	0.0885846		629.364	34.8057		0.409147	0.0364747		0.661257	0.0745433
NSFTV_233	206.914	38.9288		0.163903	0.0320999		0.786151	0.0346059		0.918973	0.0624848		407.635	34.8123		0.230368	0.036482		0.562727	0.0745594
NSFTV_234	159.962	33.7006		0.147795	0.0277889		0.909651	0.0346059		1.00064	0.0624848		622.764	34.8123		0.449723	0.036482		0.720557	0.0745594
NSFTV_235	110.412	33.7006		0.100795	0.0277889		0.926151	0.0346059		0.837602	0.0885344		528.399	34.8123		0.324168	0.036482		0.608254	0.0745594
NSFTV_236	244.962	33.7006		0.191045	0.0277889		0.792901	0.0346059		0.908047	0.0624848		627.698	34.8123		0.361148	0.036482		0.587475	0.0745594
NSFTV_237	220.337	33.7006		0.181545	0.0277889		0.874151	0.0346059		0.896935	0.0885344		438.66	34.8123		0.266671	0.036482		0.610653	0.0745594
NSFTV_238	165.062	33.7006		0.142045	0.0277889		0.868401	0.0346059		NA	NA		492.51	34.8123		0.326349	0.036482		0.665016	0.0745594
NSFTV_239	269.56	33.8129		0.243518	0.0278815		0.914455	0.0347221		1.0431	0.0626571		551.412	34.8104		0.349131	0.0364794		0.644619	0.0745541
NSFTV_24	165.787	33.7006		0.161045	0.0277889		0.964151	0.0346059		1.01576	0.0624848		608.778	34.8057		0.362951	0.0364747		0.60831	0.0745433
NSFTV_240	234.162	33.7694		0.218716	0.0278453		0.952567	0.034677		1.0547	0.0626571		579.237	42.6827		0.387619	0.0447294		0.678184	0.0914145
NSFTV_241	117.712	33.7694		0.115466	0.0278453		1.02157	0.034677		0.96988	0.0885846		558.814	34.8104		0.39721	0.0364794		0.708781	0.0745541
NSFTV_242	274.732	30.1232		0.22495	0.0248391		0.845057	0.0309328		0.937799	0.0885846		454.826	34.8006		0.314249	0.0315704		0.632983	0.0645217
NSFTV_243	176.512	33.7694		0.145466	0.0278453		0.865567	0.034677		0.929417	0.0626571		444.069	34.8104		0.252188	0.0364794		0.560775	0.0745541
NSFTV_244	183.222	30.1521		0.158117	0.0248628		0.903304	0.0309624		1.07461	0.0626571		398.784	34.8104		0.234216	0.0364794		0.58029	0.0745541
NSFTV_245	194.137	33.7694		0.181716	0.0278453		0.943317	0.034677		1.11841	0.0626571		403.143	34.8104		0.335428	0.0364794		0.816996	0.0745541
NSFTV_246	153.762	33.7694		0.148966	0.0278453		0.990317	0.034677		1.15044	0.0626571		564.149	34.8104		0.335594	0.0364794		0.593064	0.0745541
NSFTV_247	218.812	33.7694		0.202466	0.0278453		0.928067	0.034677		0.984937	0.0626571		297.252	34.8104		0.217521	0.0364794		0.718793	0.0745541
NSFTV_248	191.237	33.7694		0.159716	0.0278453		0.828567	0.034677		0.908924	0.0626571		419.648	34.8104		0.305502	0.0364794		0.724619	0.0745541
NSFTV_249	211.847	38.9853		0.194543	0.0321463		0.932568	0.0400327		1.11947	0.0626571		447.873	34.8104		0.359558	0.0364794		0.794585	0.0745541
NSFTV_25	342.937	33.7006		0.320795	0.0277889		0.934151	0.0346059		1.08252	0.0624848		462.815	34.8057		0.342223	0.0364747		0.731708	0.0745433
NSFTV_250	136.012	33.7694		0.117216	0.0278453		0.898317	0.034677		0.826366	0.0626571		582.228	34.8104		0.319799	0.0364794		0.564025	0.0745541
NSFTV_251	213.512	33.7694		0.217216	0.0278453		1.03982	0.034677		1.28632	0.0885344		491.902	34.8104		0.377274	0.0364794		0.785271	0.0745541
NSFTV_252	165.911	47.7336		0.159132	0.0393596		0.968787	0.0490151		1.05691	0.0626571		397.164	42.6461		0.21832	0.0446906		0.544972	0.0913351
NSFTV_253	286.937	33.7694		0.269216	0.0278453		0.934067	0.034677		1.22206	0.0885344		655.683	34.8104		0.369243	0.0364794		0.601407	0.0745541
NSFTV_254	268.312	33.7694		0.225466	0.0278453		0.824567	0.034677		1.06194	0.0626571		551.165	42.6827		0.396896	0.0447294		0.721566	0.0914145
NSFTV_255	124.587	33.7694		0.115966	0.0278453		0.937317	0.034677		1.03119	0.0626571		627.839	34.8104		0.42152	0.0364794		0.659236	0.0745541
NSFTV_256	256.487	33.7694		0.240716	0.0278453		0.921317	0.034677		1.06645	0.0626571		532.425	34.8104		0.332955	0.0364794		0.627573	0.0745541
NSFTV_257	164.696	27.6452		0.149578	0.0227954		0.92466	0.0283881		0.906721	0.0626571		444.624	34.8755		0.164835	0.0364794		0.599694	0.0646524
NSFTV_258	196.937	33.7694		0.178716	0.0278453		0.914817	0.034677		1.04519	0.0626571		500.973	34.8104		0.319717	0.0364794		0.631714	0.0745541
NSFTV_259	188.187	33.7694		0.190216	0.0278453		1.04007	0.034677		1.10657	0.0626571		457.452	34.8104		0.330428	0.0364794		0.712971	0.0745541
NSFTV_26	276.076	38.9287		0.251911	0.0320996		0.918751	0.039974		1.01732	0.0885344		510.49	34.8057		0.318643	0.0364747		0.628799	0.0745433
NSFTV_260	122.487	33.7694		0.113466	0.0278453		0.946817	0.034677		1.03123	0.0626571		463.485	34.8513		0.291951	0.0365227		0.644658	0.074643
NSFTV_261	161.862	33.7694		0.140716	0.0278453		0.878817	0.034677		1.05727	0.0626571		483.429	34.8104		0.292607	0.0364794		0.594941	0.0745541
NSFTV_262	214.562	33.7694		0.203716	0.0278453		0.949067	0.034677		1.05402	0.0626571		440.166	34.8104		0.333748	0.0364794		0.748834	0.0745541
NSFTV_263	146.462	33.7694		0.132716	0.0278453		0.921317	0.034677		0.928687	0.0626571		434.691	34.8104		0.226888	0.0364794		0.513854	0.0745541
NSFTV_264	251.437	33.7694		0.203716	0.0278453		0.804067	0.034677		0.931275	0.0626571		430.368	34.8104		0.312427	0.0364794		0.718349	0.0745541
NSFTV_265	216.112	33.7694		0.187716	0.0278453		0.865067	0.034677		1.06822	0.0626571		453.313	34.8104		0.356368	0.0364794		0.779382	0.0745541
NSFTV_266	291.037	33.7694		0.272466	0.0278453		0.938317	0.034677		1.08252	0.0626571		448.133	34.8104		0.32692	0.0364794		0.71881	0.0745541
NSFTV_267	258.011	38.9861		0.217945	0.0321472		0.823418	0.0400343		0.94647	0.0885846		396.277	34.8104		0.262045	0.0364794		0.649738	0.0745541
NSFTV_268	150.937	33.7694		0.152216	0.0278453		1.03857	0.034677		1.17961	0.0626571		393.617	34.8104		0.223766	0.0364794		0.554082	0.0745541
NSFTV_269	126.537	33.7694		0.128216	0.0278453		1.06582	0.034677		1.14968	0.0885344		454.58	34.8104		0.351527	0.0364794		0.771943	0.0745541
NSFTV_27	215.762	47.7311		0.177958	0.0393584		0.839015	0.0490142		0.95581	0.0624848		596.523	42.6449		0.33631	0.0446901		0.563552	0.0913328
NSFTV_270	206.262	33.7694		0.174216	0.0278453		0.844567	0.034677		0.99735	0.0626571		402.836	34.8104		0.301615	0.0364794		0.733115	0.0745541
NSFTV_271	214.712	33.7694		0.202716	0.0278453		0.950817	0.034677		1.06053	0.0885344		502.337	34.8104		0.367695	0.0364794		0.737718	0.0745541
NSFTV_272	160.363	47.7476		0.149801	0.0393718		0.945846	0.0490307		0.975085	0.0626571		664.913	42.6413		0.439163	0.0364794		0.591648	0.0745541
NSFTV_273	200.545	38.9861		0.191279	0.0321472		0.931067	0.034677		1.15559	0.0885344		631.014	42.6827		0.296895	0.0447294		0.534016	0.0914145
NSFTV_274	133.723	67.4817		0.128991	0.0556434		0.990282	0.0692939		NA	NA		519.334	42.6413		0.359542	0.0446853		0.689414	0.0913243
NSFTV_275	158.088	33.7694		0.145784	0.0278453		0.927933	0.034677		1.06146	0.0509689		414.63	30.1362		0.320283	0.0315816		0.786845	0.0645441
NSFTV_277	190.813	33.7694		0.158784	0.0278453		0.881433	0.034677		1.0435	0.0885514		453.637	34.8513		0.264262	0.0365227		0.590632	0.074643
NSFTV_278	222.163	33.7694		0.140897	0.0321473		0.955827	0.0400302		1.19518	0.0626571		890.067	34.8513		0.598193	0.0365227		0.666211	0.074643
NSFTV_279	254.938	33.7694		0.214534	0.0278453		0.907827	0.0400302		1.06622	0.0885902		498.08	34.8513		0.322915	0.0365227		0.652869	0.074643
NSFTV_28	87.9618	33.7006		0.0805447	0.0277889		0.959151	0.0346059		NA	NA		485.898	34.8057		0.382135	0.0364747		0.787604	0.0745433
NSFTV_280	184.044	38.9866		0.173563	0.0321473		0.937794	0.0400338		0.922646	0.0885902		464.873	34.8513		0.272428	0.0365227		0.608072	0.074643
NSFTV_281	155.763	33.7694		0.127784	0.0278453		0.872183	0.034677		1.03354	0.0626571		426.139	30.1362		0.365047	0.0315816		0.857961	0.0645441
NSFTV_282	157.513	33.7694		0.154784	0.0278453		0.976183	0.034677		1.15241	0.0626571		606.768	34.8513		0.354822	0.0365227		0.632082	0.074643
NSFTV_283	168.582	38.9865		0.141889	0.0321471		0.890683	0.034677		0.990357	0.0626571		469.43	34.8513		0.324416	0.0365227		0.721372	0.074643
NSFTV_284	140.113	33.7694		0.125784	0.0278453		0.892433	0.034677		1.04697	0.0626571		564.886	34.8513		0.421258	0.0365227		0.73986	0.074643
NSFTV_285	276.763	33.7694		0.230284	0.0278453		0.841183	0.034677		1.03224	0.0885514		658.259	34.8513		0.373666	0.0365227		0.56321	0.074643
NSFTV_286	229.563	33.7694		0.204784	0.0278453		0.897933	0.034677		1.01967	0.0626571		497.161	42.6856		0.377336	0.0447317		0.759074	0.0914208
NSFTV_287	232.338	33.7694		0.202534	0.0278453		0.884933	0.034677		1.00274	0.0626571		430.561	30.1362		0.321673	0.0315816		0.757322	0.0645441
NSFTV_288	193.263	33.7694		0.159534	0.0278453		0.846683	0.034677		0.88118	0.0885902		387.543	34.8513		0.299277	0.0365227		0.775737	0.074643
NSFTV_289	223.938	33.7694		0.216784	0.0278453		0.965683	0.034677		1.10325	0.0885902		432.428	34.8513		0.303861	0.0365227		0.708403	0.074643
NSFTV_29	98.1582	33.743		0.0858007	0.0278238		0.929982	0.0346487		0.908837	0.0624848		608.36	34.8057		0.410325	0.0364747		0.676129	0.0745433
NSFTV_290	230.862	38.978		0.188211	0.0321405		0.823761	0.0400259		0.994294	0.0626571		552.834	34.8513		0.384638	0.0365227		0.70763	0.074643
NSFTV_291	458.713	33.7694		0.361534	0.0278453		0.818683	0.034677		1.06368	0.0626571		591.62	34.8513		0.287941	0.0365227		0.334743	0.0914137
NSFTV_292	247.588	33.7694		0.209534	0.0278453		0.858433	0.034677		1.05309	0.0626571		446.689	34.8513		0.351856	0.0365227		0.783144	0.074643
NSFTV_293	236.688	33.7694		0.219034	0.0278453		0.934183	0.034677		1.16907	0.0626571		415.191	42.6856		0.317215	0.0447317		0.765614	0.0914208
NSFTV_294	225.113	33.7694		0.188784	0.0278453		0.852933	0.034677		1.06703	0.0626571		406.549	30.1362		0.287623	0.0315816		0.719885	0.0645441
NSFTV_295	298.296	38.978		0.261545	0.0321405		0.911094	0.0400259		1.0968	0.0885514		475.687	34.8104		0.350642	0.0364794		0.74104	0.0745541
NSFTV_296	230.988	33.7694		0.206784	0.0278453		0.900433	0.034677		1.11299	0.0626571		504.679	34.8513		0.342057	0.0365227		0.67849	0.074643
NSFTV_297	188.913	33.7694		0.189534	0.0278453		0.982933	0.034677		1.11685	0.0626571		500.181	34.8513		0.373059	0.0365227		0.748321	0.074643
NSFTV_298	236.011	38.9866		0.173563	0.0321473		0.770794	0.0400338		0.961568	0.0885902		466.192	30.2251		0.320515	0.0316744		0.665997	0.0579535
NSFTV_299	143.438	33.7694		0.135784	0.0278453		0.936433	0.034677		1.0593	0.0626571		613.614	34.8513		0.551531	0.0365227		0.890472	0.074643
NSFTV_3	107.162	33.7694		0.0927161	0.0278453		0.882317	0.034677		0.861536	0.0626571		674.048	34.8513		0.381801	0.0365227		0.574713	0.074643
NSFTV_30	150.987	33.7006		0.138795	0.0277889		0.931651	0.0346059		0.842666	0.0624848		388.645	42.6435		0.372971	0.0446882		0.947375	0.0913293
NSFTV_300	179.413	33.7694		0.159534	0.0278453		0.884433	0.034677		1.065	0.0626571		394.662	34.8513		0.348467	0.0365227		0.898173	0.074643
NSFTV_301	198.363	33.7694		0.148534	0.0278453		0.761683	0.034677		1.05116	0.0626571		421.314	30.2266		0.27517	0.0316759		0.644622	0.0647372
NSFTV_302	243.513	33.7694		0.190284	0.0278453		0.813433	0.034677		1.00978	0.0626571		517.981	34.8513		0.322447	0.0365227		0.622507	0.074643
NSFTV_303	161.563	47.7514		0.15061	0.0393743		0.934852	0.0490334		1.00167	0.0626571		423.638	42.681		0.335449	0.0447277		0.79086	0.0914104
NSFTV_304	234.938	33.7694		0.195284	0.0278453		0.850183	0.034677		1.08399	0.0626571		538.948	34.8513		0.426112	0.0365227		0.790351	0.074643
NSFTV_305	231.738	33.7694		0.206284	0.0278453		0.908433	0.034677		1.08431	0.0626571		419.898	42.6856		0.343222	0.0447317		0.825658	0.0914208
NSFTV_306	235.238	33.7694		0.215034	0.0278453		0.919933	0.034677		1.03765	0.0626571		450.817	42.681		0.350401	0.0447277		0.769304	0.0914104
NSFTV_307	263.338	33.7694		0.209534	0.0278453		0.821933	0.034677		1.01684	0.0885902		504.679	34.8513		0.283218	0.0365227		0.584293	0.074643
NSFTV_309	293.888	33.7694		0.214784	0.0278453		0.765183	0.034677		0.988454	0.0626571		456.071	42.6856		0.340002	0.0447317		0.749867	0.0914208
NSFTV_31	245.287	33.7006		0.203795	0.0277889		0.834651	0.0346059		1.0534	0.0624848		504.177	34.8057		0.289621	0.0364747		0.45755	0.0913293
NSFTV_310	255.738	33.7694		0.217534	0.0278453		0.858683	0.034677		1.07453	0.0626571		421.281	34.8513		0.32414	0.0365227		0.767187	0.074643
NSFTV_311	263.896	38.9829		0.277474	0.0393591		0.944685	0.0400339		1.03849	0.0885902		443.346	34.8513		0.290497	0.0365227		0.655547	0.074643
NSFTV_312	258.463	33.7694		0.207534	0.0278453		0.814933	0.034677		1.01186	0.0626571		466.005	34.8513		0.327603	0.0365227		0.702572	0.074643
NSFTV_313	77.9121	33.7694		0.0667161	0.0278453		0.881817	0.034677		0.812963	0.0626571		566.817	34.8104		0.401069	0.0364794		0.696705	0.0745541
NSFTV_314	138.312	33.7006		0.118795	0.0277889		0.904651	0.0346059		0.947753	0.0624848		465.543	34.8123		0.296046	0.036482		0.632565	0.0745594
NSFTV_315	141.437	33.7006		0.112045	0.0277889		0.816901	0.0346059		0.938225	0.0624848		623.323	34.8123		0.492387	0.036482		0.784142	0.0745594
NSFTV_316	100.762	33.7006		0.0930447	0.0277889		0.944901	0.0346059		1.03577	0.0885344		461.098	34.8123		0.380011	0.036482		0.815013	0.0745594
NSFTV_317	129.743	38.9287		0.123244	0.0320996		0.962417	0.039974		1.10351	0.0885344		536.142	34.8123		0.396222	0.036482		0.736576	0.0745594
NSFTV_318	145.609	38.9287		0.139244	0.0320996		0.961751	0.039974		0.869799	0.0624848		639.898	34.8123		0.457721	0.036482		0.714955	0.0745594
NSFTV_32	174.312	30.1735		0.155042	0.0248803		0.902523	0.0309834		0.945658	0.0885344		549.329	34.8057		0.381596	0.0364747		0.70238	0.0745433
NSFTV_320	166.047	38.9288		0.159236	0.0320999		0.961309	0.0399743		0.988995	0.0624848		432.27	34.8123		0.35077	0.036482		0.80246	0.0745594
NSFTV_322	134.812	33.7006		0.142295	0.0277889		1.0489	0.0346059		1.09707	0.0624848		464.037	34.8123		0.347794	0.036482		0.740921	0.0745594
NSFTV_323	137.862	27.4996		0.130963	0.0226756		0.970716	0.0282386		1.1772	0.0624848		520.429	30.1255		0.416115	0.0315704		0.796374	0.0645217
NSFTV_324	198.012	33.7006		0.191045	0.0277889		0.961651	0.0346059		1.08325	0.0624848		554.019	34.8123		0.422651	0.036482		0.761836	0.0745594
NSFTV_325	208.162	33.7006		0.186795	0.0277889		0.888901	0.0346059		0.998978	0.0624848		528.311	34.8123		0.461145	0.036482		0.865536	0.0745594
NSFTV_326	166.612	33.7006		0.172795	0.0277889		1.0384	0.0346059		1.17029	0.0624848		562.828	34.8123		0.429232	0.036482		0.765041	0.0745594
NSFTV_327	149.112	33.7006		0.127045	0.0277889		0.849901	0.0346059		1.05778	0.0885344		619.433	34.8123		0.437458	0.036482		0.702583	0.0745594
NSFTV_328	162.487	33.7006		0.168045	0.0277889		1.03415	0.0346059		0.952877	0.0885344		551.52	34.8123		0.373718	0.036482		0.676908	0.0745594
NSFTV_329	157.511	38.9276		0.122383	0.0320991		0.846531	0.0399735		0.93337	0.0624848		570.274	42.6435		0.419097	0.0446882		0.731348	0.0913293
NSFTV_33	102.487	33.7006		0.0935447	0.0277889		0.918651	0.0346059		0.983614	0.0624848		498.645	34.8057		0.348186	0.0364747		0.706202	0.0745433
NSFTV_330	175.737	33.7006		0.149295	0.0277889		0.869651	0.0346059		0.982963	0.0624848		556.993	34.8123		0.347043	0.036482		0.624232	0.0745594
NSFTV_331	129.137	33.7006		0.132295	0.0277889		1.03315	0.0346059		1.09767	0.0624848		544.551	34.8123		0.36174	0.036482		0.656614	0.0745594
NSFTV_332	163.712	33.7006		0.150045	0.0277889		0.928901	0.0346059		0.896054	0.0624848		761.511	34.8123		0.406859	0.036482		0.536024	0.0745594
NSFTV_333	138.762	33.7006		0.100045	0.0277889		0.735651	0.0346059		0.751829	0.0624848		658.062	34.8123		0.304122	0.036482		0.472229	0.0745594
NSFTV_334	162.933	30.1717		0.141925	0.0248792		0.868391	0.0309824		0.880004	0.0624848		470.55	30.1883		0.336608	0.0316361		0.719243	0.0646554
NSFTV_335	218.862	33.7006		0.192795	0.0277889		0.879901	0.0346059		0.937676	0.0624848		432.662	34.8123		0.33623	0.036482		0.796663	0.0745594
NSFTV_336	153.712	33.7006		0.149545	0.0277889		0.975901	0.0346059		0.99378	0.0885344		613.876	34.8123		0.413025	0.036482		0.672161	0.0745594
NSFTV_337	86.0868	33.7006		0.0722947	0.0277889		0.868401	0.0346059		0.8959	0.0624848		673.277	34.8123		0.48262	0.036482		0.715534	0.0745594
NSFTV_338	181.962	33.7006		0.167295	0.0277889		0.911151	0.0346059		0.892693	0.0624848		492.069	34.8123		0.342712	0.036482		0.706924	0.0745594
NSFTV_339	104.837	33.7006		0.106795	0.0277889		1.0504	0.0346059		1.10825	0.0624848		610.721	34.8123		0.441471	0.036482		0.720235	0.0745594
NSFTV_340	248.837	33.7006		0.242545	0.0277889		0.975901	0.0346059		1.18914	0.0624848		600.161	34.8123		0.522271	0.036482		0.872721	0.0745594
NSFTV_341	136.837	33.7006		0.129045	0.0277889		0.943014	0.0399751		1.11299	0.0885344		555.983	34.8123		0.38871	0.036482		0.702995	0.0745594
NSFTV_342	279.337	33.7006		0.251545	0.0277889		0.904401	0.0346059		1.15594	0.0885344		477.306	34.8123		0.379886	0.036482		0.807057	0.0745594
NSFTV_343	128.561	47.7336		0.124632	0.0393596		1.01329	0.0490151		0.902291	0.0624848		585.596	42.6461		0.379829	0.0446906		0.646565	0.0913351
NSFTV_345	181.837	33.7006		0.186795	0.0277889		1.0229	0.0346059		1.13774	0.0624848		477.925	34.8123		0.361229	0.036482		0.757828	0.0745594
NSFTV_346	157.337	33.7006		0.156045	0.0277889		1.0319	0.0346059		1.00101	0.0624848		548.298	34.8123		0.349471	0.036482		0.643445	0.0745594
NSFTV_347	348.262	33.7006		0.303295	0.0277889		0.857401	0.0346059		1.06386	0.0624848		544.963	34.8123		0.383947	0.036482		0.702444	0.0745594
NSFTV_348	88.5118	33.7006		0.0892947	0.0277889		1.0034	0.0346059		1.05611	0.0624848		634.733	34.8123		0.473545	0.036482		0.762571	0.0745594
NSFTV_349	111.512	33.7006		0.102045	0.0277889		0.900901	0.0346059		0.851118	0.0885514		540.537	34.8123		0.359836	0.036482		0.663884	0.0745594
NSFTV_35	145.687	33.7006		0.101795	0.0277889		0.749901	0.0346059		0.801365	0.0624848		594.754	34.8057		0.317616	0.0364747		0.567479	0.0745433
NSFTV_352	260.762	33.7694		0.235716	0.0278453		0.915317	0.034677		1.16912	0.0626571		562.466	34.8513		0.358424	0.0365227		0.637921	0.074643
NSFTV_353	95.3118	33.7006		0.0942947	0.0277889		0.984401	0.0346059		1.01333	0.0885344		441.928	42.6435		0.376046	0.0446882		0.842418	0.0913293
NSFTV_354	127.542	38.9792		0.152966	0.0278453		0.812067	0.034677		NA	NA		544.881	34.8104		0.43998	0.0364794		0.804551	0.0745541
NSFTV_355	154.437	33.7694		0.142716	0.0278453		0.941317	0.034677		1.06008	0.0626571		428.928	34.8513		0.325252	0.0365227		0.735017	0.074643
NSFTV_356	157.012	33.7694		0.135966	0.0278453		0.848317	0.034677		1.16549	0.0885344		572.041	34.8513		0.265823	0.0447398		0.449457	0.0914362
NSFTV_357	208.812	33.7694		0.209716	0.0278453		1.02207	0.034677		1.18088	0.0626571		665.693	42.6827		0.456513	0.0447294		0.669389	0.0914145
NSFTV_358	213.813	47.7476		0.188801	0.0393718		0.909085	0.0400343		0.967371	0.0885846		NA	NA		0.367021	0.0447294		0.496527	0.0914145
NSFTV_359	97.6621	33.7694		0.0877161	0.0278453		0.929317	0.034677		1.09787	0.0626571		475.892	34.8513		0.37397	0.0365227		0.782161	0.074643
NSFTV_36	163.212	33.7006		0.141795	0.0277889		0.884651	0.0346059		0.98473	0.0624848		452.966	34.8057		0.264735	0.0364747		0.605503	0.0745433
NSFTV_360	138.237	33.7694		0.129966	0.0278453		1.00957	0.034677		1.25363	0.0626571		457.033	34.8513		0.341003	0.0365227		0.739781	0.074643
NSFTV_363	187.511	47.7336		0.177632	0.0393596		0.957287	0.0490151		1.06381	0.0626571		461.785	42.6807		0.328684	0.0447269		0.714003	0.0914097
NSFTV_364	205.462	33.7694		0.191716	0.0278453		0.937567	0.034677		0.958323	0.0626571		491.152	34.8513		0.282632	0.0365227		0.571935	0.074643
NSFTV_365	230.762	33.7694		0.213716	0.0278453		0.934567	0.034677		0.951214	0.0885344		477.91	34.8513		0.375987	0.0365227		0.804001	0.074643
NSFTV_366	222.737	33.7694		0.194466	0.0278453		0.861317	0.034677		0.940335	0.0626571		446.286	34.8513		0.321112	0.0365227		0.733314	0.074643
NSFTV_367	199.562	33.7694		0.184966	0.0278453		0.937567	0.034677		1.04741	0.0626571		476.139	34.8513		0.318006	0.0365227		0.655129	0.074643
NSFTV_368	130.337	33.7694		0.117466	0.0278453		0.925817	0.034677		1.02705	0.0626571		387.636	34.8513		0.347726	0.0365227		0.908042	0.074643
NSFTV_369	188.562	33.7694		0.164716	0.0278453		0.866067	0.034677		1.09682	0.0626571		505.976	34.8513		0.305155	0.0365227		0.599415	0.074643
NSFTV_37	174.113	30.1717		0.150525	0.0248792		0.863191	0.0309824		0.926201	0.0624848		398.946	42.6435		0.310047	0.0446882		0.772185	0.0913293
NSFTV_370	141.462	33.7694		0.134966	0.0278453		0.977567	0.034677		1.07093	0.0626571		480.89	34.8513		0.430326	0.0365227		0.895256	0.074643
NSFTV_371	134.849	38.9799		0.124085	0.0321417		0.969285	0.040027		1.11142	0.0885344		396.689	34.8513		0.304453	0.0365227		0.765673	0.074643
NSFTV_372	181.23	30.2491		0.156895	0.0249426		0.862135	0.0310624		1.19575	0.0626571		548.757	34.8513		0.328936	0.0365227		0.607428	0.074643
NSFTV_373	153.162	33.7694		0.140466	0.0278453		0.940067	0.034677		1.06851	0.0626571		344.943	34.8513		0.281784	0.0365227		0.80159	0.074643
NSFTV_375	186.337	33.7694		0.177216	0.0278453		0.966567	0.034677		0.991575	0.0626571		526.322	34.8513		0.360731	0.0365227		0.68315	0.074643
NSFTV_376	183.58	38.9853		0.164877	0.0321463		0.922235	0.0400327		1.05483	0.0626571		444.319	34.8513		0.290473	0.0365227		0.637289	0.074643
NSFTV_377	189.337	33.7694		0.176466	0.0278453		0.944567	0.034677		1.03045	0.0626571		512.844	34.8513		0.311299	0.0365227		0.604772	0.074643
NSFTV_378	163.437	33.7694		0.138216	0.0278453		0.850317	0.034677		1.06415	0.0626571		538.711	34.8513		0.378353	0.0365227		0.698647	0.074643
NSFTV_379	254.737	33.7694		0.209216	0.0278453		0.795817	0.034677		0.913902	0.0885344		491.069	34.8513		0.314827	0.0365227		0.636752	0.074643
NSFTV_380	177.649	38.9799		0.158418	0.0321417		0.901285	0.040027		1.01374	0.0626571		489.937	34.8513		0.269609	0.0365227		0.610011	0.074643
NSFTV_381	286.612	33.7694		0.251466	0.0278453		0.872067	0.034677		1.12988	0.0885344		546.969	34.8513		0.438809	0.0365227		0.804749	0.074643
NSFTV_384	163.166	33.7086		0.143675	0.0277955		0.888052	0.0346142		1.07608	0.0885846		547.518	34.8513		0.368787	0.0365227		0.669905	0.074643
NSFTV_385	115.862	33.7694		0.106216	0.0278453		0.961567	0.034677		0.96016	0.0626571		591.096	34.8513		0.403262	0.0365227		0.685699	0.074643
NSFTV_386	201.862	33.7694		0.186716	0.0278453		0.937817	0.034677		1.15606	0.0885344		487.231	42.6827		0.277079	0.0447294		0.566782	0.0914145
NSFTV_387	211.437	33.7694		0.179966	0.0278453		0.870817	0.034677		0.974579	0.0626571		470.443	42.6827		0.334607	0.0447294		0.708501	0.0914145
NSFTV_388	254.587	33.7694		0.212716	0.0278453		0.852817	0.034677		1.02252	0.0626571		NA	NA		0.346766	0.0365227		0.648961	0.074643
NSFTV_389	401.678	38.9861		0.322612	0.0321472		0.802752	0.0400343		0.968045	0.0885846		469.069	34.8513		0.279721	0.0365227		0.614534	0.074643
NSFTV_39	183.977	38.9866		0.183563	0.0321473		0.96946	0.0400338		1.2305	0.0885902		440.172	34.8513		0.323871	0.0365227		0.741305	0.074643
NSFTV_390	191.262	33.7694		0.143716	0.0278453		0.723317	0.034677		0.881286	0.0626571		494.759	34.8513		0.301861	0.0365227		0.614537	0.074643
NSFTV_391	162.237	33.7694		0.141216	0.0278453		0.872817	0.034677		1.02082	0.0626571		382.608	34.8513		0.303608	0.0365227		0.780425	0.074643
NSFTV_392	119.612	33.7694		0.0939661	0.0278453		0.799317	0.034677		0.924732	0.0885344		556.642	34.8513		0.35335	0.0365227		0.641395	0.074643
NSFTV_393	88.8371	33.7694		0.0784661	0.0278453		0.924567	0.034677		1.00828	0.0626571		408.976	34.8513		0.342726	0.0365227		0.834753	0.074643
NSFTV_394	164.562	33.7694		0.153466	0.0278453		0.952817	0.034677		1.07709	0.0885344		478.863	34.8513		0.357831	0.0365227		0.746264	0.074643
NSFTV_395	290.287	33.7694		0.248716	0.0278453		0.856317	0.034677		1.04393	0.0626571		530.282	34.8513		0.302222	0.0365227		0.550973	0.074643
NSFTV_396	159.462	33.7694		0.138216	0.0278453		0.862817	0.034677		1.08441	0.0885344		497.493	34.8513		0.324622	0.0365227		0.663654	0.074643
NSFTV_397	197.38	38.9853		0.18721	0.0321463		0.963901	0.0400327		1.02815	0.0626571		486.795	34.8513		0.32779	0.0365227		0.679179	0.074643
NSFTV_4	112.861	47.7336		0.0996317	0.0393596		0.923787	0.0490151		1.01693	0.0626571		514.252	60.355		0.304406	0.0632471		0.598025	0.129259
NSFTV_40	182.938	33.7694		0.191784	0.0278453		1.00893	0.034677		1.12057	0.0885902		578.567	34.8513		0.368573	0.0365227		0.633083	0.074643
NSFTV_41	269.896	38.978		0.229211	0.0321405		0.858761	0.0400259		NA	NA		NA	NA		0.263604	0.0365227		0.453779	0.074643
NSFTV_43	147.013	33.7694		0.126784	0.0278453		0.861183	0.034677		1.09572	0.0626571		587.097	34.8513		0.429267	0.0365227		0.737155	0.074643
NSFTV_44	195.538	33.7694		0.185284	0.0278453		0.974183	0.034677		1.08162	0.0626571		574.595	34.8513		0.369698	0.0365227		0.671333	0.074643
NSFTV_45	115.938	33.7006		0.101955	0.0277889		0.851349	0.0346059		0.931455	0.0624848		483.468	34.8814		0.342848	0.0365522		0.707517	0.0747041
NSFTV_46	275.32	67.4742		0.236446	0.0556388		0.860183	0.034677		1.00813	0.0626571		608.902	34.8513		0.433265	0.0365227		0.714082	0.074643
NSFTV_49	228.338	33.7694		0.201284	0.0278453		0.889183	0.034677		0.979644	0.0626571		467.229	34.8513		0.360019	0.0365227		0.770437	0.074643
NSFTV_5	134.662	33.7694		0.120466	0.0278453		0.919067	0.034677		0.924397	0.0885344		394.161	34.8513		0.293172	0.0365227		0.732019	0.074643
NSFTV_50	158.588	33.7694		0.157284	0.0278453		0.979683	0.034677		1.1644	0.0626571		583.874	42.682		0.387709	0.0447286		0.664326	0.0914137
NSFTV_52	84.2291	38.978		0.0735448	0.0321405		0.886094	0.0400259		0.776545	0.0885514		NA	NA		0.282495	0.0365227		0.528276	0.074643
NSFTV_53	105.012	47.7311		0.116958	0.0393584		1.03802	0.0490142		1.07073	0.0626571		364.055	42.682		0.286225	0.0447286		0.786007	0.0914137
NSFTV_54	201.329	38.978		0.175545	0.0321405		0.881427	0.0400259		0.881545	0.0885514		570.479	34.8513		0.40751	0.0365227		0.705603	0.074643
NSFTV_55	177.163	33.7694		0.144284	0.0278453		0.854683	0.034677		1.06598	0.0626571		397.342	34.8513		0.264339	0.0365227		0.680882	0.074643
NSFTV_56	96.5879	33.7694		0.0900339	0.0278453		0.912433	0.034677		0.928039	0.0626571		387.443	34.8513		0.24576	0.0365227		0.641655	0.074643
NSFTV_57	216.613	33.7694		0.200284	0.0278453		0.923933	0.034677		0.881568	0.0626571		653.961	34.8513		0.396882	0.0365227		0.611205	0.074643
NSFTV_58	260.288	33.7694		0.228034	0.0278453		0.890933	0.034677		1.04419	0.0885902		515.186	30.2266		0.423514	0.0316759		0.81983	0.0647372
NSFTV_59	145.588	33.7694		0.134534	0.0278453		0.938933	0.034677		1.00782	0.0626571		542.072	34.8513		0.383708	0.0365227		0.708368	0.074643
NSFTV_6	283.947	38.9853		0.251543	0.0321463		0.863067	0.034677		1.00774	0.0626571		582.788	34.8513		0.41208	0.0365227		0.707255	0.074643
NSFTV_60	277.729	38.978		0.225878	0.0321405		0.856094	0.0400259		0.871609	0.0885514		543.811	60.3571		0.244668	0.0365227		0.64585	0.0914137
NSFTV_61	165.513	33.7694		0.134284	0.0278453		0.828433	0.034677		0.996104	0.0626571		397.638	34.8513		0.284752	0.0365227		0.730605	0.074643
NSFTV_612	165.704	19.4327		0.126902	0.0160239		0.774283	0.019955		NA	NA		524.433	21.2888		0.416265	0.02231		0.794155	0.0455955
NSFTV_616	122.712	33.7694		0.108966	0.0278453		0.911567	0.034677		0.889422	0.0885344		547.624	34.8513		0.394694	0.0365227		0.724901	0.074643
NSFTV_618	169.437	33.7694		0.139466	0.0278453		0.822067	0.034677		0.916188	0.0626571		524.799	34.8513		0.324385	0.0365227		0.629906	0.074643
NSFTV_619	164.837	33.7694		0.146716	0.0278453		0.902817	0.034677		0.870259	0.0312268		469.055	34.8513		0.366875	0.0365227		0.782087	0.074643
NSFTV_62	188.178	38.9861		0.164279	0.0321472		0.863752	0.0400343		1.09809	0.0885846		540.378	34.8513		0.473205	0.0632471		0.862138	0.074643
NSFTV_620	190.012	33.7694		0.162966	0.0278453		0.849067	0.034677		1.13118	0.0885846		471.43	34.8513		0.359155	0.0365227		0.76089	0.074643
NSFTV_621	166.587	33.7694		0.151466	0.0278453		0.932067	0.034677		1.02228	0.0626571		450.719	34.8513		0.332645	0.0365227		0.741481	0.074643
NSFTV_622	184.511	38.9861		0.169279	0.0321472		0.955085	0.0400343		0.978502	0.0626571		481.034	34.8513		0.357509	0.0365227		0.752707	0.074643
NSFTV_623	142.362	33.7694		0.119716	0.0278453		0.867317	0.034677		0.92588	0.0626571		461.867	42.6827		0.376069	0.0447294		0.807503	0.0914145
NSFTV_624	170.787	33.7694		0.154216	0.0278453		0.919317	0.034677		0.971529	0.0626571		409.32	42.6827		0.313232	0.0447294		0.756706	0.0914145
NSFTV_625	166.937	33.7694		0.159466	0.0278453		0.993067	0.034677		1.01427	0.0626571		415.918	42.6827		0.338194	0.0447294		0.805306	0.0914145
NSFTV_626	191.037	33.7694		0.161466	0.0278453		0.850567	0.034677		0.871426	0.0626571		658.845	34.8513		0.417636	0.0365227		0.641871	0.074643
NSFTV_627	181.812	33.7694		0.151216	0.0278453		0.837817	0.034677		0.911606	0.0626571		425.383	42.6827		0.315603	0.0447294		0.733505	0.0914145
NSFTV_629	115.137	33.7694		0.0999661	0.0278453		0.901567	0.034677		1.08149	0.0885344		409.796	42.6827		0.261713	0.0447294		0.628889	0.0914145
NSFTV_63	217.363	47.7476		0.196801	0.0393718		0.927346	0.0490307		1.04771	0.0885846		375.741	42.6914		0.302323	0.0447398		0.78604	0.0914362
NSFTV_631	122.937	33.7694		0.115216	0.0278453		0.961317	0.034677		NA	NA		471.619	34.8513		0.381674	0.0365227		0.810356	0.074643
NSFTV_633	155.587	33.7694		0.134466	0.0278453		0.868567	0.034677		0.926383	0.0626571		765.972	34.8513		0.489107	0.0365227		0.646074	0.074643
NSFTV_634	130.037	33.7694		0.111716	0.0278453		0.875567	0.034677		0.844056	0.0626571		429.881	26.9627		0.279836	0.0282551		0.644153	0.0577462
NSFTV_641	215.538	33.7006		0.209455	0.0277889		0.997099	0.0346059		1.04843	0.0624848		480.416	34.8123		0.395484	0.036482		0.81391	0.0745594
NSFTV_642	54.7882	33.7006		0.0559553	0.0277889		1.01285	0.0346059		0.939069	0.0624848		516.625	34.8123		0.409657	0.036482		0.795861	0.0745594
NSFTV_643	155.243	30.1726		0.142708	0.0248797		0.950529	0.030983		NA	NA		420.475	34.8123		0.338087	0.036482		0.802462	0.0745594
NSFTV_647	179.063	33.7006		0.145205	0.0277889		0.813599	0.0346059		1.02946	0.0624848		450.059	34.8123		0.285019	0.036482		0.633844	0.0745594
NSFTV_65	200.088	33.7694		0.184284	0.0278453		0.925183	0.034677		1.08693	0.0885514		557.071	34.8513		0.339388	0.0365227		0.612223	0.074643
NSFTV_651	222.938	33.7006		0.209955	0.0277889		0.955849	0.0346059		1.03595	0.0511414		593.41	34.8123		0.323835	0.036482		0.520139	0.0745594
NSFTV_66	187.276	33.7081		0.160416	0.0277953		0.865073	0.0346144		0.985821	0.0626571		436.976	34.8513		0.36379	0.0365227		0.834128	0.074643
NSFTV_67	135.238	33.7694		0.115534	0.0278453		0.886683	0.034677		1.00997	0.0626571		303.985	34.8513		0.233556	0.0365227		0.784987	0.074643
NSFTV_68	189.913	33.7694		0.153034	0.0278453		0.830183	0.034677		1.0031	0.0626571		647.206	34.8513		0.319725	0.0365227		0.512132	0.074643
NSFTV_69	298.063	33.7694		0.238284	0.0278453		0.818183	0.034677		0.995719	0.0626571		487.025	34.8513		0.284736	0.0365227		0.58618	0.074643
NSFTV_7	142.237	33.7694		0.119466	0.0278453		0.846067	0.034677		0.873333	0.0626571		470.041	34.8513		0.357243	0.0365227		0.773977	0.074643
NSFTV_70	325.115	38.9865		0.269784	0.0278453		0.737933	0.034677		0.893027	0.0885902		448.826	34.8513		0.363091	0.0365227		0.812303	0.074643
NSFTV_71	87.0129	33.7694		0.0782839	0.0278453		0.880683	0.034677		0.935845	0.0626571		658.708	42.681		0.423339	0.0447277		0.6486	0.0914104
NSFTV_72	130.163	33.7694		0.102784	0.0278453		0.919685	0.0400339		1.02551	0.0626571		534.507	34.8513		0.457599	0.0365227		0.854621	0.074643
NSFTV_73	227.638	33.7694		0.187284	0.0278453		0.834933	0.034677		0.892235	0.0626571		549.557	34.8513		0.343966	0.0365227		0.63203	0.074643
NSFTV_74	170.062	38.978		0.119545	0.0321405		0.743683	0.034677		0.843747	0.0885902		517.003	34.8513		0.340903	0.0365227		0.653774	0.074643
NSFTV_75	232.113	33.7694		0.192534	0.0278453		0.845683	0.034677		1.06684	0.0885902		465.37	34.8513		0.265269	0.0365227		0.561283	0.074643
NSFTV_76	153.288	33.7694		0.126534	0.0278453		0.938794	0.0400338		1.07366	0.0626571		506.11	34.8513		0.386162	0.0365227		0.760657	0.074643
NSFTV_77	144.563	33.7694		0.113534	0.0278453		0.805683	0.034677		0.952534	0.0626571		514.133	34.8513		0.325702	0.0365227		0.630577	0.074643
NSFTV_78	116.738	33.7694		0.0950339	0.0278453		0.814433	0.034677		1.06327	0.0626571		494.021	34.8513		0.315995	0.0365227		0.641727	0.074643
NSFTV_79	186.138	33.7694		0.168284	0.0278453		0.908433	0.034677		1.0241	0.0626571		513.976	34.8513		0.381523	0.0365227		0.754186	0.074643
NSFTV_8	203.737	33.7006		0.177795	0.0277889		0.871151	0.0346059		0.890836	0.0624848		563.428	34.8057		0.275363	0.0364747		0.50706	0.0745433
NSFTV_80	175.196	38.978		0.140211	0.0321405		0.827094	0.0400259		0.775201	0.0885514		580.05	34.8513		0.399533	0.0365227		0.691642	0.074643
NSFTV_81	129.063	38.9323		0.139107	0.0321029		1.09265	0.0399782		1.0236	0.0885846		527.639	34.8123		0.312895	0.036482		0.594654	0.0745594
NSFTV_83	138.496	38.9323		0.128107	0.0321029		0.920315	0.0399782		0.930052	0.0885846		416.102	34.8123		0.312621	0.036482		0.760122	0.0745594
NSFTV_84	151.43	38.9316		0.135034	0.0321023		0.896715	0.0399775		1.07813	0.0624848		540.163	34.8123		0.395271	0.036482		0.727537	0.0745594
NSFTV_85	118.013	33.7006		0.102955	0.0277889		0.881599	0.0346059		0.854592	0.0885902		454.838	34.8123		0.444206	0.036482		0.986539	0.0745594
NSFTV_86	204.538	33.7006		0.180705	0.0277889		0.875349	0.0346059		1.03786	0.0624848		511.445	34.8123		0.366828	0.036482		0.721326	0.0745594
NSFTV_87	241.596	38.9323		0.210773	0.0321029		0.907315	0.0399782		0.969291	0.0885846		530.903	34.8123		0.400048	0.036482		0.756997	0.0745594
NSFTV_88	188.888	33.7006		0.158455	0.0277889		0.846349	0.0346059		1.08334	0.0624848		518.928	34.8123		0.36119	0.036482		0.697735	0.0745594
NSFTV_89	338.163	33.7006		0.261705	0.0277889		0.778099	0.0346059		1.00897	0.0624848		523.784	34.8123		0.348407	0.036482		0.667356	0.0745594
NSFTV_9	167.012	33.7006		0.140545	0.0277889		0.872401	0.0346059		0.982492	0.0624848		472.639	34.8057		0.286455	0.0364747		0.624	0.0745433
NSFTV_90	122.863	33.7006		0.113205	0.0277889		0.921349	0.0346059		0.871097	0.0885902		595.991	34.8123		0.394969	0.036482		0.665907	0.0745594
NSFTV_91	195.263	38.9316		0.176701	0.0321023		0.932381	0.0399775		1.15068	0.0885902		518.304	34.8123		0.388024	0.036482		0.751901	0.0745594
NSFTV_92	178.788	33.7006		0.165455	0.0277889		0.962099	0.0346059		0.969453	0.0624848		475.969	34.8123		0.36492	0.036482		0.769415	0.0745594
NSFTV_93	86.4882	33.7006		0.0802053	0.0277889		0.904099	0.0346059		0.979466	0.0885902		407.823	34.8123		0.271057	0.036482		0.661565	0.0745594
NSFTV_94	202.663	33.7006		0.185205	0.0277889		0.927599	0.0346059		0.962229	0.0885902		453.451	34.8123		0.274129	0.036482		0.600638	0.0745594
NSFTV_95	163.163	33.7006		0.141205	0.0277889		0.871349	0.0346059		NA	NA		541.37	34.8123		0.363237	0.036482		0.681475	0.0745594
NSFTV_96	178.613	33.7006		0.168955	0.0277889		0.958349	0.0346059		1.07914	0.0624848		535.03	42.6447		0.382023	0.0446894		0.71294	0.0913326
NSFTV_97	60.0132	33.7006		0.0544553	0.0277889		0.876349	0.0346059		0.973681	0.0624848		505.022	34.8123		0.399539	0.036482		0.797608	0.0745594
NSFTV_98	131.638	33.7006		0.118705	0.0277889		0.891599	0.0346059		0.900643	0.0624848		416.506	42.6447		0.269403	0.0446894		0.651371	0.0913326
NSFTV_99	167.53	38.9323		0.153107	0.0321029		0.929315	0.0399782		1.05575	0.0885846		523.02	34.8123		0.373881	0.036482		0.71612	0.0745594
Pokkali	193.252	21.2885		0.179792	0.0175542		0.940603	0.0218608		1.06181	0.0440768		560.325	21.2888		0.377513	0.0223101		0.669283	0.0455955

## Sheet: Biomass
NSFTVID	Shoot BM Control LSMEAN	STDERR		Shoot BM Salt LSMEAN	STDERR		Shoot BM Ratio		Root BM Control LSMEAN	STDERR		Root BM Salt LSMEAN	STDERR		Root BM Ratio
Agami	1.33115	0.125402		0.925434	0.0842193		0.695214		0.445581	0.0695882		0.226477	0.0317303		0.508273
FL478	2.18786	0.0942979		1.71075	0.0688485		0.781927		0.634975	0.0585316		0.377054	0.026131		0.593809
IR29	1.77213	0.0915119		1.2468	0.0688312		0.70356		0.499505	0.0568002		0.230081	0.0261302		0.460617
IR63731	2.45325	0.0892205		2.00061	0.0688693		0.815496		0.771532	0.0553749		0.541864	0.026144		0.702322
Kitake	1.96119	0.274952		NA	NA		NA		0.511805	0.134866		NA	NA		NA
Nona Bokra	2.25134	0.134061		1.75228	0.106832		0.778328		0.501151	0.0816377		0.303915	0.0402713		0.606434
NSFTV_1	2.303	0.158706		1.7564	0.119068		0.762658		0.872838	0.0984949		0.325208	0.0465162		0.372587
NSFTV_10	1.86772	0.177365		1.11454	0.132745		0.596735		0.531912	0.0984058		0.223792	0.0519851		0.420731
NSFTV_100	2.09945	0.194402		1.47458	0.119029		0.702365		0.556368	0.0984418		0.303298	0.0435077		0.545138
NSFTV_101	1.79932	0.158607		1.23941	0.119029		0.688825		0.529368	0.0984418		0.315297	0.0464913		0.595609
NSFTV_102	2.33032	0.158607		1.96758	0.119029		0.84434		0.657868	0.0984418		0.41163	0.0464913		0.625703
NSFTV_103	1.19573	0.177356		1.13652	0.132744		0.950482		0.256368	0.0984418		0.219973	0.0519878		0.858036
NSFTV_104	1.43681	0.224417		NA	NA		NA		0.509702	0.0984418		0.214839	0.0519878		0.4215
NSFTV_105	2.18682	0.158607		1.91544	0.126157		0.875905		0.847368	0.0984418		0.427429	0.0435148		0.50442
NSFTV_106	2.63136	0.158593		2.05335	0.119035		0.780338		0.851555	0.0984333		0.61236	0.0464882		0.719107
NSFTV_107	2.13953	0.158593		1.81485	0.119035		0.848248		0.648722	0.0984333		0.391193	0.0464882		0.603021
NSFTV_108	1.89327	0.194278		1.12611	0.132729		0.594793		0.931389	0.0984333		0.29336	0.0464882		0.31497
NSFTV_109	1.75686	0.158593		1.35478	0.132747		0.771133		0.638889	0.0984333		0.297069	0.0519851		0.464977
NSFTV_11	2.36769	0.158841		1.5676	0.132764		0.662082		0.801122	0.0921565		0.390532	0.0465005		0.487482
NSFTV_110	2.08387	0.238125		1.46952	0.177376		0.705187		0.628666	0.147773		0.318844	0.0697882		0.507175
NSFTV_112	1.61286	0.158593		1.0419	0.145139		0.645995		0.580222	0.0984333		0.204531	0.0519825		0.352505
NSFTV_113	3.22144	0.177328		2.21069	0.132729		0.686242		0.801222	0.0984333		0.33436	0.0464882		0.417312
NSFTV_114	2.61603	0.158593		1.79202	0.119035		0.685015		1.04172	0.0984333		0.44936	0.0464882		0.431362
NSFTV_115	2.22703	0.158593		1.5081	0.11162		0.67718		0.697389	0.0984333		0.227172	0.0435076		0.325746
NSFTV_116	2.03903	0.158593		1.36885	0.119035		0.671326		0.612055	0.0984333		0.279026	0.0464882		0.455884
NSFTV_117	2.54303	0.158593		2.16662	0.118996		0.851985		0.806389	0.0984333		0.474329	0.0464719		0.588214
NSFTV_118	2.67503	0.158593		1.68895	0.111561		0.631376		0.947389	0.0984333		0.32916	0.0434832		0.347439
NSFTV_119	2.12341	0.158546		1.4333	0.119015		0.674998		0.841912	0.0984067		0.436541	0.046474		0.518512
NSFTV_120	2.27991	0.158546		1.8718	0.119015		0.820996		0.857245	0.0984067		0.497041	0.046474		0.579812
NSFTV_121	2.27475	0.158546		1.76137	0.13273		0.774314		0.774912	0.0984067		0.387374	0.046474		0.499895
NSFTV_122	2.65284	0.158544		1.85763	0.119015		0.700243		0.893879	0.0984056		0.491541	0.046474		0.549897
NSFTV_123	2.51135	0.148399		1.69387	0.13273		0.674484		0.745412	0.0984067		0.321208	0.046474		0.430913
NSFTV_124	2.07042	0.158664		1.21799	0.11903		0.588282		0.503472	0.0984674		0.146199	0.0465005		0.290382
NSFTV_125	2.79841	0.158546		2.0842	0.13273		0.744779		0.844912	0.0984067		0.412708	0.046474		0.488463
NSFTV_128	1.95891	0.158546		1.49013	0.119015		0.760693		0.621578	0.0984067		0.340874	0.046474		0.548401
NSFTV_129	2.56828	0.1773		1.94295	0.13273		0.756517		0.673245	0.0984067		0.399708	0.046474		0.593703
NSFTV_13	2.71497	0.158593		1.95411	0.119023		0.719753		1.07411	0.0984333		0.44514	0.0464882		0.414427
NSFTV_130	2.56541	0.158546		1.53597	0.119015		0.598721		0.883245	0.0984067		0.317374	0.046474		0.359328
NSFTV_131	2.03925	0.158546		1.55953	0.13273		0.76476		0.664412	0.0984067		0.304374	0.046474		0.458111
NSFTV_132	1.92441	0.158546		1.8553	0.119015		0.964086		0.836245	0.0984067		0.437874	0.046474		0.52362
NSFTV_133	1.60179	0.177281		1.16977	0.132713		0.73029		0.455912	0.0984067		0.245922	0.0519657		0.539407
NSFTV_134	2.66175	0.158546		2.10297	0.119015		0.79007		0.894245	0.0984067		0.516041	0.046474		0.577069
NSFTV_135	1.87937	0.177281		1.38813	0.119015		0.738616		0.497412	0.0984067		0.331708	0.046474		0.666868
NSFTV_138	2.21562	0.1773		1.67839	0.119021		0.757528		0.801045	0.0984056		0.399032	0.0464744		0.498139
NSFTV_139	1.42975	0.16827		1.39037	0.145215		0.97246		0.544752	0.104439		0.328541	0.046474		0.603102
NSFTV_14	1.1768	0.158593		1.03761	0.119023		0.881718		0.326111	0.0984333		0.20864	0.0464882		0.639783
NSFTV_140	2.21721	0.177402		1.8843	0.119015		0.84985		0.684171	0.110098		0.370541	0.046474		0.541592
NSFTV_141	2.11958	0.158546		1.74225	0.119141		0.821978		0.643245	0.0984067		0.297489	0.0434905		0.462482
NSFTV_142	2.23958	0.158546		1.67857	0.132694		0.7495		0.705574	0.0920842		0.292021	0.0493055		0.413878
NSFTV_143	1.93584	0.158544		1.47623	0.119021		0.762576		0.718212	0.0984056		0.347699	0.0464744		0.484117
NSFTV_144	1.991	0.177397		1.40207	0.119101		0.704206		0.656525	0.110095		0.232437	0.0464996		0.354042
NSFTV_145	2.78213	0.158654		2.41573	0.132806		0.868301		0.937432	0.0984638		0.623937	0.0464996		0.665582
NSFTV_146	3.08748	0.148288		2.22233	0.119106		0.71979		0.851056	0.0920398		0.354095	0.0464999		0.416066
NSFTV_147	1.52813	0.158654		1.65364	0.132806		1.08213		0.581265	0.0984638		0.339771	0.0464996		0.584537
NSFTV_148	2.55446	0.158654		1.72039	0.111693		0.673483		0.919599	0.0984638		0.443957	0.0435212		0.482772
NSFTV_149	1.836	0.22447		1.29674	0.119101		0.706286		0.553432	0.0984638		0.288104	0.0464996		0.520577
NSFTV_15	1.84492	0.158664		1.5656	0.111501		0.848599		0.494472	0.0984674		0.304795	0.0434679		0.616406
NSFTV_150	1.86108	0.177397		1.54648	0.132806		0.830955		0.692099	0.0984638		0.331104	0.0464996		0.478406
NSFTV_151	1.79663	0.158654		1.45156	0.132806		0.807934		0.498265	0.0984638		0.236437	0.0464996		0.474521
NSFTV_152	1.85908	0.177397		1.33383	0.119106		0.717469		0.555899	0.0984627		0.288595	0.0464999		0.519151
NSFTV_153	2.03596	0.158654		1.52414	0.132806		0.74861		0.690932	0.0984638		0.326104	0.0464996		0.471977
NSFTV_154	2.91683	0.177397		2.08524	0.119101		0.714899		0.847099	0.0984638		0.558271	0.0464996		0.659039
NSFTV_155	2.46663	0.158654		1.61813	0.111514		0.656008		0.775599	0.0984638		0.34918	0.0434654		0.450207
NSFTV_156	2.18946	0.158654		1.77197	0.111693		0.809318		0.738599	0.0984638		0.409665	0.0435212		0.554652
NSFTV_157	1.71625	0.177397		1.26039	0.132806		0.734387		0.413265	0.0984638		0.248104	0.0464996		0.600351
NSFTV_158	1.57163	0.158654		1.30261	0.132812		0.828829		0.551265	0.0984638		0.201899	0.0519938		0.366246
NSFTV_159	1.65065	0.194335		1.39577	0.111693		0.845589		0.212142	0.110097		0.208356	0.0435203		0.982155
NSFTV_16	2.08097	0.158593		1.49794	0.119023		0.719829		0.646278	0.0984333		0.33614	0.0464882		0.520117
NSFTV_160	1.75934	0.177415		1.30147	0.132764		0.739747		0.465605	0.0984097		0.294766	0.046475		0.633082
NSFTV_161	1.64285	0.177397		1.33672	0.132749		0.813659		0.463803	0.110095		0.248619	0.0519904		0.536043
NSFTV_162	1.82632	0.158652		1.49727	0.11903		0.81983		0.629427	0.0984627		0.326434	0.0464999		0.518621
NSFTV_163	2.46153	0.158553		1.69285	0.118991		0.687722		0.960439	0.0984097		0.332766	0.046475		0.346473
NSFTV_164	1.62268	0.177392		1.30977	0.11903		0.807165		0.568614	0.0921561		0.320601	0.0464999		0.563828
NSFTV_165	2.14787	0.158553		1.75591	0.132703		0.817513		0.796272	0.0984097		0.469627	0.0519702		0.589782
NSFTV_166	2.68349	0.158652		1.89594	0.11903		0.706521		0.867594	0.0984627		0.357434	0.0464999		0.411983
NSFTV_167	1.7861	0.22447		1.35177	0.11903		0.75683		0.417137	0.110095		0.348934	0.0464999		0.836498
NSFTV_168	2.03015	0.158652		1.4348	0.132703		0.706745		0.739761	0.0984627		0.323086	0.0519946		0.436744
NSFTV_169	2.28153	0.158553		1.77286	0.11158		0.777048		0.651605	0.0984097		0.341753	0.0434966		0.524478
NSFTV_17	1.76148	0.194298		1.06544	0.119023		0.604856		0.458445	0.0984333		0.271992	0.043511		0.593293
NSFTV_171	2.21132	0.158652		1.84927	0.11903		0.836275		0.512927	0.0984627		0.383934	0.0464999		0.748515
NSFTV_172	1.99399	0.158652		1.56927	0.11903		0.787002		0.680927	0.0984627		0.384434	0.0464999		0.564574
NSFTV_173	2.02563	0.158539		1.49377	0.11903		0.737437		0.647867	0.0984012		0.322267	0.0464999		0.497428
NSFTV_174	2.8358	0.19433		2.23879	0.132735		0.789474		0.89391	0.0985606		0.495467	0.0435209		0.554269
NSFTV_176	1.79376	0.177444		1.63859	0.111635		0.913493		0.476575	0.104525		0.425633	0.0435209		0.893109
NSFTV_177	2.12982	0.158652		1.55794	0.11903		0.731489		0.574761	0.0984627		0.313601	0.0464999		0.54562
NSFTV_179	2.37932	0.158652		1.74794	0.11903		0.734638		0.635148	0.0921567		0.278925	0.0435209		0.43915
NSFTV_18	2.7643	0.158593		1.71062	0.132745		0.618825		0.685278	0.0984333		0.296307	0.0464882		0.43239
NSFTV_180	2.28015	0.158652		1.49344	0.11903		0.654973		0.79494	0.0921567		0.305467	0.0435209		0.384264
NSFTV_181	1.75311	0.194359		1.33502	0.145181		0.761515		0.491427	0.0984627		0.219934	0.0464999		0.447541
NSFTV_182	2.17515	0.158652		1.69977	0.11903		0.781449		0.66094	0.0921567		0.292717	0.0435209		0.44288
NSFTV_183	1.6291	0.177397		1.4486	0.11903		0.889208		0.588303	0.110095		0.328434	0.0464999		0.558273
NSFTV_184	1.84063	0.238056		1.59563	0.132764		0.866895		0.498427	0.0984627		0.405767	0.0464999		0.814095
NSFTV_185	2.16593	0.177392		1.68377	0.11903		0.777389		0.739815	0.0921567		0.425592	0.0435209		0.575268
NSFTV_186	1.72115	0.158652		1.1991	0.11903		0.696687		0.443565	0.0921567		0.180717	0.0435209		0.407419
NSFTV_187	1.43115	0.158652		1.2931	0.11903		0.903541		0.42094	0.0921567		0.232383	0.0435209		0.552059
NSFTV_188	1.77164	0.177436		1.4695	0.119068		0.829458		0.649007	0.0985927		0.375789	0.0435383		0.579021
NSFTV_189	3.05427	0.158706		2.18517	0.132777		0.71545		1.01329	0.092191		0.500415	0.0493647		0.493853
NSFTV_19	2.82906	0.158551		2.24803	0.118984		0.794622		1.03708	0.0984058		0.567132	0.0464725		0.546855
NSFTV_190	1.94043	0.158706		1.38467	0.119068		0.713587		0.46969	0.0984949		0.283464	0.0465162		0.603513
NSFTV_191	2.18743	0.158706		1.72988	0.119023		0.790825		0.665286	0.092191		0.318321	0.0434844		0.478473
NSFTV_192	2.41543	0.158706		1.80517	0.119068		0.747347		0.56669	0.0984949		0.254798	0.0465162		0.449624
NSFTV_193	1.90477	0.158706		1.57433	0.119068		0.826523		0.584357	0.0984949		0.418631	0.0465162		0.716396
NSFTV_195	2.3081	0.158706		1.91136	0.132778		0.828108		0.884786	0.092191		0.565664	0.0435383		0.639323
NSFTV_198	1.9326	0.158706		1.49767	0.119068		0.774949		0.713828	0.092191		0.345705	0.0435383		0.484298
NSFTV_199	2.11777	0.158706		1.629	0.119068		0.769207		0.79619	0.0984949		0.424631	0.0465162		0.533328
NSFTV_2	1.86033	0.158706		1.71002	0.145169		0.919204		0.665171	0.0984949		0.376094	0.0569759		0.56541
NSFTV_200	2.30693	0.158706		1.60003	0.111542		0.693573		0.740199	0.0920732		0.368467	0.0415986		0.497795
NSFTV_201	1.75361	0.177415		1.21879	0.132802		0.695014		0.462695	0.0984674		0.306439	0.0519957		0.662292
NSFTV_202	1.73477	0.158551		1.76576	0.118996		1.01786		0.515422	0.0984058		0.263202	0.0464725		0.510653
NSFTV_203	2.68389	0.1774		1.97814	0.119106		0.73704		0.600695	0.0984674		0.401968	0.0465005		0.669171
NSFTV_204	2.13808	0.158664		1.69547	0.119106		0.792988		0.651695	0.0984674		0.358468	0.0465005		0.550054
NSFTV_205	1.91008	0.158664		1.74924	0.132846		0.915793		0.591028	0.0984674		0.336335	0.0520101		0.569067
NSFTV_206	2.04725	0.158664		1.50897	0.119106		0.737074		0.618195	0.0984674		0.314801	0.0465005		0.509226
NSFTV_207	1.90458	0.158664		1.22895	0.132812		0.645259		0.566528	0.0984674		0.268649	0.0519938		0.474202
NSFTV_208	1.79335	0.224483		1.39114	0.119106		0.775722		0.529028	0.0984674		0.253634	0.0465005		0.479434
NSFTV_209	1.86691	0.158664		1.37164	0.119106		0.734709		0.554695	0.0984674		0.290801	0.0465005		0.524254
NSFTV_21	2.52097	0.177365		1.8792	0.132745		0.745427		0.567611	0.0984333		0.352974	0.0464882		0.621858
NSFTV_210	2.66908	0.158664		1.92147	0.119106		0.7199		1.19503	0.0984674		0.535134	0.0465005		0.447801
NSFTV_211	2.14511	0.158551		1.35667	0.16733		0.632451		0.852088	0.0984058		0.310692	0.0657821		0.364624
NSFTV_213	2.20541	0.158664		1.50814	0.119106		0.683835		0.669028	0.0984674		0.357968	0.0465005		0.535056
NSFTV_214	1.56228	0.177415		0.90247	0.119106		0.577663		0.426695	0.0984674		0.161468	0.0465005		0.378415
NSFTV_215	2.25558	0.158664		1.96714	0.119106		0.872121		0.729528	0.0984674		0.486634	0.0465005		0.667053
NSFTV_216	1.64408	0.158664		1.1363	0.119106		0.691149		0.464528	0.0984674		0.200801	0.0465005		0.432269
NSFTV_217	1.94017	0.158706		1.60473	0.119145		0.827107		0.549329	0.0984949		0.318292	0.0465162		0.57942
NSFTV_218	1.59908	0.158664		1.32919	0.11152		0.831223		0.471362	0.0984674		0.233543	0.0434664		0.495465
NSFTV_219	2.48164	0.168387		1.7468	0.119106		0.70389		0.779003	0.0921565		0.335134	0.0465005		0.43021
NSFTV_22	2.25287	0.19429		1.64287	0.132736		0.729231		0.987281	0.110067		0.389307	0.0464882		0.394322
NSFTV_220	2.62518	0.158652		1.81347	0.119106		0.690798		0.819069	0.110096		0.561801	0.0465005		0.685901
NSFTV_221	2.37425	0.158664		1.51564	0.119106		0.638366		0.656666	0.0921554		0.290968	0.0465005		0.443098
NSFTV_222	2.75991	0.158664		2.18061	0.132812		0.790102		0.881362	0.0984674		0.488399	0.0519938		0.554141
NSFTV_223	2.52525	0.158664		1.89557	0.132846		0.750648		0.783195	0.0984674		0.381585	0.0520101		0.487216
NSFTV_224	2.63258	0.158664		1.82676	0.118996		0.693906		1.08386	0.0984674		0.452702	0.0464725		0.417675
NSFTV_225	2.45325	0.158664		1.85347	0.119106		0.755518		0.787862	0.0984674		0.427134	0.0465005		0.542144
NSFTV_226	1.91308	0.158664		1.35114	0.119106		0.706263		0.666862	0.0984674		0.346301	0.0465005		0.5193
NSFTV_227	2.80375	0.158664		1.9663	0.119106		0.701313		1.09469	0.0984674		0.515634	0.0465005		0.47103
NSFTV_228	2.44951	0.177405		1.50472	0.145252		0.614293		0.752496	0.110098		0.453639	0.0569764		0.602846
NSFTV_229	2.87691	0.158664		2.16047	0.119106		0.750969		0.689195	0.0984674		0.357134	0.0465005		0.518191
NSFTV_23	1.85931	0.177365		1.54644	0.119023		0.83173		0.813111	0.0984333		0.424474	0.0464882		0.522036
NSFTV_231	2.31941	0.158664		2.12159	0.111702		0.914709		0.621695	0.0984674		0.533742	0.0435187		0.858528
NSFTV_232	1.53328	0.238013		0.858232	0.17733		0.559734		0.402422	0.0984058		0.139868	0.0464725		0.347567
NSFTV_233	2.27536	0.158565		1.47173	0.119003		0.646809		0.508684	0.0984143		0.285969	0.0464756		0.562174
NSFTV_234	2.29836	0.158565		1.6115	0.132674		0.701151		0.646017	0.0984143		0.444107	0.0519674		0.687455
NSFTV_235	3.39486	0.158565		2.81206	0.119003		0.828327		1.02402	0.0984143		0.808302	0.0464756		0.789344
NSFTV_236	1.5688	0.194261		1.24389	0.119003		0.792896		0.37335	0.0984143		0.184802	0.0464756		0.494983
NSFTV_237	2.7412	0.158565		2.28689	0.119003		0.834268		0.82985	0.0984143		0.419969	0.0464756		0.506078
NSFTV_238	1.7122	0.158565		1.40773	0.119003		0.822175		0.414017	0.0984143		0.298802	0.0464756		0.721715
NSFTV_239	2.1857	0.158544		1.4463	0.132703		0.66171		0.606281	0.0984056		0.332586	0.0519946		0.548568
NSFTV_24	2.3123	0.158593		1.38777	0.119023		0.60017		0.995611	0.0984333		0.407307	0.0464882		0.409102
NSFTV_240	2.0438	0.158556		1.37793	0.118968		0.6742		0.697992	0.0984103		0.334929	0.0464749		0.479846
NSFTV_241	1.7408	0.158556		1.36574	0.132679		0.784543		0.472325	0.0984103		0.298762	0.0464749		0.632534
NSFTV_242	1.79685	0.17729		1.40964	0.118985		0.784508		0.566659	0.0984103		0.297353	0.0434603		0.524749
NSFTV_243	3.0848	0.158556		2.24977	0.118968		0.729306		0.835992	0.0984103		0.427929	0.0464749		0.511881
NSFTV_244	2.47464	0.158556		1.9081	0.118968		0.771062		0.762325	0.0984103		0.454262	0.0464749		0.59589
NSFTV_245	2.28523	0.177296		1.6621	0.132703		0.727324		1.0221	0.110043		0.425601	0.0519951		0.416397
NSFTV_246	2.4602	0.158544		1.74388	0.118968		0.708836		0.852614	0.0984056		0.495997	0.0464744		0.581737
NSFTV_247	1.93788	0.158598		1.43501	0.119007		0.740504		0.678025	0.0984378		0.282104	0.0464906		0.416068
NSFTV_248	2.41505	0.158598		1.66384	0.119007		0.688948		0.742525	0.0984378		0.371271	0.0464906		0.500011
NSFTV_249	2.33055	0.158598		1.80152	0.13273		0.773002		0.713858	0.0984378		0.306271	0.0464906		0.429036
NSFTV_25	1.72853	0.168324		1.26161	0.119023		0.729873		0.766219	0.0921143		0.308474	0.0464882		0.402592
NSFTV_250	2.57271	0.158598		1.62351	0.119007		0.631049		0.475858	0.0984378		0.192104	0.0464906		0.4037
NSFTV_251	1.12107	0.194387		1.15282	0.167281		1.02833		0.287621	0.110126		0.198604	0.0464906		0.690506
NSFTV_252	2.25855	0.158598		1.52134	0.132735		0.673592		0.481692	0.0984378		0.31082	0.0519841		0.645268
NSFTV_253	1.63655	0.177369		0.987673	0.119007		0.603509		0.320692	0.0984378		0.162104	0.0464906		0.505483
NSFTV_254	2.3075	0.158706		1.66989	0.111664		0.723682		0.926171	0.0984949		0.344924	0.0435375		0.372419
NSFTV_255	3.09994	0.158546		2.34562	0.118963		0.756666		0.891147	0.0984067		0.582839	0.046474		0.654032
NSFTV_256	3.33155	0.158598		2.02034	0.119007		0.606427		1.19052	0.0984378		0.433438	0.0464906		0.364073
NSFTV_257	2.93188	0.177369		2.03205	0.111588		0.693087		1.13464	0.110081		0.509163	0.0435137		0.448744
NSFTV_258	2.23455	0.158598		1.97417	0.119007		0.883479		0.690025	0.0984378		0.505771	0.0464906		0.732975
NSFTV_259	2.47355	0.158598		1.91484	0.119007		0.774128		1.01886	0.0984378		0.606938	0.0464906		0.595704
NSFTV_26	2.13685	0.177427		1.54826	0.132783		0.724551		0.757111	0.0984333		0.36564	0.0464882		0.482941
NSFTV_260	2.61322	0.148552		1.93056	0.119068		0.738768		0.967774	0.0921887		0.378708	0.0465162		0.391318
NSFTV_261	2.98321	0.158598		2.24265	0.132739		0.751758		1.04219	0.0984378		0.540438	0.0464906		0.518559
NSFTV_262	2.66905	0.158598		1.84601	0.119007		0.691635		1.24969	0.0984378		0.505104	0.0464906		0.404183
NSFTV_263	2.88021	0.158598		1.57334	0.119007		0.546258		1.02686	0.0984378		0.344604	0.0464906		0.335591
NSFTV_264	2.82421	0.158598		2.14451	0.119007		0.759329		1.14986	0.0984378		0.600771	0.0464906		0.522474
NSFTV_265	2.64105	0.158598		2.03117	0.119007		0.769079		0.870525	0.0984378		0.526604	0.0464906		0.604927
NSFTV_266	1.44584	0.177328		1.34484	0.119007		0.930145		0.45286	0.110063		0.414271	0.0464906		0.914789
NSFTV_267	2.13488	0.158598		1.66726	0.145161		0.780965		0.560858	0.0984378		0.278089	0.0519873		0.495827
NSFTV_268	2.66505	0.177369		2.08235	0.13273		0.781355		0.823057	0.110081		0.514922	0.0519873		0.625621
NSFTV_269	2.54055	0.158598		1.83084	0.119007		0.720648		0.944025	0.0984378		0.523938	0.0464906		0.555004
NSFTV_27	2.2258	0.158593		1.53391	0.132753		0.689148		0.621611	0.0984333		0.37827	0.0519806		0.608531
NSFTV_270	2.4358	0.177369		1.95201	0.119007		0.801382		0.731307	0.110081		0.396604	0.0464906		0.542322
NSFTV_271	2.55021	0.158598		1.85717	0.119007		0.728243		0.799692	0.0984378		0.371771	0.0464906		0.464893
NSFTV_272	1.94586	0.148437		1.23818	0.132738		0.636315		0.454503	0.0921277		0.188693	0.0520092		0.415164
NSFTV_273	2.14488	0.158598		1.34149	0.145177		0.625439		0.564858	0.0984378		0.23711	0.0520092		0.419769
NSFTV_274	2.02615	0.238064		NA	NA		NA		0.429276	0.110063		0.317005	0.0657905		0.738464
NSFTV_275	2.32462	0.177418		1.5114	0.132821		0.650169		0.82703	0.104397		0.318761	0.0493011		0.385429
NSFTV_277	2.22352	0.194354		1.48765	0.132821		0.669051		0.621858	0.0985685		0.374253	0.0519947		0.60183
NSFTV_278	2.3497	0.177418		0.970645	0.132821		0.413093		0.546748	0.110102		0.139919	0.0519947		0.255912
NSFTV_279	3.24122	0.224541		1.91473	0.132821		0.590742		0.802579	0.139328		0.341669	0.0519947		0.425714
NSFTV_28	2.74397	0.158593		1.85311	0.119023		0.675338		1.14028	0.0984333		0.463974	0.0464882		0.406895
NSFTV_280	2.28662	0.177418		1.7006	0.177422		0.743718		0.748831	0.110102		0.210669	0.0519947		0.281331
NSFTV_281	2.0387	0.177418		1.52811	0.167405		0.749548		0.64703	0.104397		0.308261	0.0493011		0.476425
NSFTV_282	1.76278	0.177418		1.4084	0.132821		0.79896		0.662748	0.110102		0.263503	0.0519947		0.397591
NSFTV_283	2.30001	0.158652		1.46819	0.119106		0.638339		0.705239	0.0984627		0.304399	0.0464999		0.431626
NSFTV_284	1.89668	0.158652		1.39509	0.132802		0.735542		0.590239	0.0984627		0.330954	0.0519952		0.560712
NSFTV_285	1.92101	0.158652		1.43978	0.111701		0.749491		0.459906	0.0984627		0.301955	0.04352		0.656559
NSFTV_286	2.11503	0.177418		1.40567	0.17741		0.664608		0.677239	0.0984627		0.320371	0.0519952		0.473054
NSFTV_287	3.02096	0.148487		1.81169	0.119106		0.599706		0.767278	0.0880431		0.345158	0.0434671		0.449847
NSFTV_288	2.76144	0.158654		1.86841	0.132747		0.676606		0.711706	0.0984638		0.323291	0.0464715		0.454248
NSFTV_289	2.46103	0.177394		1.62986	0.119106		0.662266		1.01804	0.110094		0.346899	0.0464999		0.340752
NSFTV_29	2.64872	0.177365		1.76427	0.119023		0.666085		0.74931	0.110077		0.432807	0.0464882		0.577607
NSFTV_290	2.01353	0.177418		1.36418	0.162106		0.677505		0.429573	0.0984627		0.235163	0.049351		0.547434
NSFTV_291	1.40118	0.158652		0.93119	0.119106		0.664575		0.250239	0.0984627		0.127566	0.0464999		0.509776
NSFTV_292	2.62385	0.158652		1.57173	0.132806		0.599018		0.778573	0.0984627		0.273566	0.0464999		0.351369
NSFTV_293	2.63151	0.158652		1.9005	0.132802		0.722209		0.851605	0.0920398		0.51067	0.0464744		0.599656
NSFTV_294	1.48201	0.158652		1.27175	0.132802		0.858126		0.395855	0.0920398		0.220408	0.0434671		0.55679
NSFTV_295	2.47026	0.17728		1.83526	0.145153		0.742942		0.819219	0.0984056		0.416336	0.0464744		0.508211
NSFTV_296	2.02944	0.158654		1.50619	0.119106		0.74217		0.573373	0.0984638		0.307066	0.0464999		0.535543
NSFTV_297	1.77835	0.158652		1.18786	0.119106		0.667955		0.486906	0.0984627		0.245066	0.0464999		0.503313
NSFTV_298	2.22278	0.177394		1.67235	0.132936		0.752368		0.641406	0.0984627		0.434664	0.04352		0.677673
NSFTV_299	2.3161	0.177455		1.82765	0.132821		0.789105		0.686734	0.110128		0.448566	0.0464999		0.653188
NSFTV_3	2.56383	0.158706		1.99966	0.132777		0.779949		0.818338	0.0984949		0.426874	0.0465162		0.521636
NSFTV_30	2.27039	0.177365		1.49494	0.119023		0.658451		0.492945	0.0984333		0.29064	0.0464882		0.5896
NSFTV_300	1.86118	0.158652		1.73131	0.132821		0.930222		0.549739	0.0984627		0.286233	0.0464999		0.52067
NSFTV_301	2.56445	0.177394		1.78236	0.119106		0.695025		0.828624	0.110094		0.416233	0.0464999		0.502318
NSFTV_302	2.38968	0.158652		1.69536	0.119106		0.709449		0.699739	0.0984627		0.379899	0.0464999		0.542915
NSFTV_303	1.86035	0.177455		1.38818	0.132818		0.746196		0.501573	0.0984627		0.278099	0.0519944		0.554454
NSFTV_304	2.63085	0.158652		1.87219	0.119106		0.71163		0.779239	0.0984627		0.457066	0.0464999		0.586554
NSFTV_305	2.48518	0.158652		1.94536	0.119106		0.782783		0.764906	0.0984627		0.437399	0.0464999		0.571834
NSFTV_306	3.19601	0.158652		2.00752	0.119106		0.628133		0.887239	0.0984627		0.358899	0.0464999		0.404512
NSFTV_307	1.79185	0.158652		1.14636	0.119106		0.639762		0.458906	0.0984627		0.180733	0.0464999		0.393834
NSFTV_309	2.41535	0.158652		1.83211	0.167405		0.758526		0.984906	0.0984627		0.450233	0.0464999		0.457133
NSFTV_31	1.70464	0.177365		1.06127	0.119023		0.62258		0.641111	0.0984333		0.21814	0.0464882		0.340254
NSFTV_310	2.00545	0.177418		1.21123	0.132821		0.603968		0.807831	0.110102		0.228253	0.0519947		0.28255
NSFTV_311	1.60268	0.158652		0.981316	0.132806		0.612296		0.490073	0.0984627		0.156066	0.0464999		0.318455
NSFTV_312	2.89185	0.158652		2.10319	0.119106		0.727282		1.25957	0.0984627		0.507066	0.0464999		0.40257
NSFTV_313	2.08709	0.158546		1.82033	0.118963		0.872187		0.644422	0.0984067		0.451459	0.046474		0.700564
NSFTV_314	2.07723	0.158555		1.9087	0.118997		0.918872		0.762862	0.0984107		0.487058	0.0464746		0.638462
NSFTV_315	2.19639	0.158555		1.8439	0.132669		0.839511		0.792195	0.0984107		0.444864	0.0519665		0.561558
NSFTV_316	1.95323	0.158555		1.57737	0.118997		0.807572		0.596862	0.0984107		0.366725	0.0464746		0.614422
NSFTV_317	2.18772	0.177288		1.92866	0.132695		0.881585		0.659695	0.0984107		0.462392	0.0464746		0.700917
NSFTV_318	2.34323	0.158555		1.96404	0.118997		0.838177		0.814362	0.0984107		0.485725	0.0464746		0.596449
NSFTV_32	2.13882	0.148414		1.32577	0.119023		0.619863		0.603469	0.0921143		0.245307	0.0464882		0.406495
NSFTV_320	2.28923	0.158555		1.6097	0.118997		0.703165		0.728028	0.0984107		0.332892	0.0464746		0.457251
NSFTV_322	1.96652	0.177314		1.48204	0.118997		0.753634		0.512695	0.0984107		0.367392	0.0464746		0.716589
NSFTV_323	2.41723	0.158555		1.67053	0.12605		0.691094		0.906695	0.0984107		0.341024	0.0493106		0.376118
NSFTV_324	1.87923	0.158555		1.5517	0.118997		0.825715		0.496695	0.0984107		0.328892	0.0464746		0.66216
NSFTV_325	2.15889	0.158555		1.46704	0.118997		0.679533		0.556195	0.0984107		0.255892	0.0464746		0.460075
NSFTV_326	2.02273	0.158555		1.53854	0.118997		0.760626		0.726028	0.0984107		0.346725	0.0464746		0.477564
NSFTV_327	2.47906	0.158555		2.20837	0.118997		0.89081		0.991695	0.0984107		0.440558	0.0464746		0.444248
NSFTV_328	2.56406	0.158555		1.56312	0.111493		0.609627		0.914862	0.0984107		0.315894	0.04346		0.345292
NSFTV_329	2.39184	0.158541		1.71693	0.118979		0.717827		0.716008	0.0984022		0.394162	0.0464715		0.550499
NSFTV_33	2.4564	0.22439		1.65459	0.167293		0.673583		0.619239	0.110072		0.419797	0.0657759		0.677924
NSFTV_330	2.98573	0.158555		2.07235	0.111587		0.694085		1.2487	0.0984107		0.623862	0.0434957		0.499611
NSFTV_331	3.02556	0.158555		2.19104	0.118997		0.724176		1.1892	0.0984107		0.569225	0.0464746		0.478664
NSFTV_332	1.81473	0.158555		1.18537	0.118997		0.653196		0.484695	0.0984107		0.221725	0.0464746		0.457452
NSFTV_333	2.36473	0.158555		1.6862	0.118997		0.713066		0.353862	0.0984107		0.268725	0.0464746		0.759406
NSFTV_334	2.47273	0.158555		1.81914	0.111593		0.735684		0.893862	0.0984107		0.380083	0.043496		0.425215
NSFTV_335	1.89454	0.17736		1.34807	0.145135		0.711552		0.568695	0.0984107		0.219558	0.0464746		0.386074
NSFTV_336	2.06506	0.158555		1.84554	0.118997		0.893697		0.791362	0.0984107		0.428058	0.0464746		0.540913
NSFTV_337	2.33106	0.158555		1.5922	0.118997		0.683039		0.636195	0.0984107		0.317892	0.0464746		0.499676
NSFTV_338	1.57546	0.17736		1.19562	0.132753		0.758904		0.443028	0.0984107		0.198892	0.0464746		0.448936
NSFTV_339	2.47039	0.158555		1.97048	0.132669		0.797638		0.775028	0.0984107		0.464864	0.0519665		0.599802
NSFTV_340	2.44362	0.158607		1.76776	0.132754		0.723417		1.05215	0.0984418		0.45122	0.0519878		0.428855
NSFTV_341	2.78273	0.158555		1.8452	0.118997		0.663092		1.12603	0.0984107		0.476892	0.0464746		0.423516
NSFTV_342	2.12156	0.158555		1.59554	0.118997		0.752059		0.733195	0.0984107		0.345558	0.0464746		0.471305
NSFTV_343	2.53923	0.158555		1.88774	0.132695		0.743433		0.748695	0.0984107		0.384258	0.0519692		0.513238
NSFTV_345	2.67623	0.158555		1.85304	0.118997		0.692407		1.0397	0.0984107		0.453058	0.0464746		0.435761
NSFTV_346	2.62423	0.158555		1.95304	0.118997		0.744234		1.0102	0.0984107		0.461392	0.0464746		0.456735
NSFTV_347	2.11056	0.158555		1.69887	0.118997		0.804939		0.950362	0.0984107		0.567725	0.0464746		0.597378
NSFTV_348	2.40906	0.158555		1.6732	0.118997		0.694547		0.670195	0.0984107		0.380892	0.0464746		0.568329
NSFTV_349	2.25173	0.158555		1.75787	0.118997		0.780677		0.583528	0.0984107		0.339892	0.0464746		0.582476
NSFTV_35	2.54854	0.158593		1.70061	0.119023		0.667287		0.890278	0.0984333		0.444807	0.0464882		0.499627
NSFTV_352	2.31409	0.158664		1.9192	0.111607		0.829354		0.872638	0.0984674		0.520286	0.0435186		0.596221
NSFTV_353	2.32984	0.158541		1.39576	0.118979		0.59908		0.771675	0.0984022		0.349329	0.0464715		0.452689
NSFTV_354	2.12973	0.158555		1.51183	0.118963		0.70987		0.804862	0.0984107		0.357626	0.046474		0.444332
NSFTV_355	2.4616	0.158706		1.44683	0.119068		0.587762		0.943357	0.0984949		0.321131	0.0465162		0.340413
NSFTV_356	2.70285	0.177454		2.28069	0.132778		0.843809		1.06011	0.110131		0.633641	0.0520101		0.59771
NSFTV_357	2.3526	0.158706		1.709	0.119068		0.726431		1.00436	0.0984949		0.513464	0.0465162		0.511237
NSFTV_358	1.98895	0.177464		1.47228	0.132799		0.740228		0.66369	0.0984949		0.298464	0.0465162		0.449704
NSFTV_359	1.8276	0.158706		1.5915	0.119068		0.870814		0.651357	0.0984949		0.374964	0.0465162		0.575666
NSFTV_36	1.98247	0.158593		1.36211	0.119023		0.687076		0.573611	0.0984333		0.27914	0.0464882		0.486637
NSFTV_360	1.79777	0.177448		1.8615	0.119068		1.03545		0.688857	0.0984949		0.502298	0.0465162		0.729175
NSFTV_363	1.95327	0.158706		1.4545	0.119068		0.74465		0.617857	0.0984949		0.323964	0.0465162		0.524335
NSFTV_364	2.40177	0.158706		1.693	0.119068		0.704898		0.774357	0.0984949		0.388298	0.0465162		0.501445
NSFTV_365	2.0546	0.158706		1.17002	0.132778		0.569465		0.618357	0.0984949		0.211464	0.0465162		0.341978
NSFTV_366	1.88127	0.158706		1.39239	0.111656		0.740134		0.537857	0.0984949		0.273616	0.0435374		0.508714
NSFTV_367	2.24157	0.148392		1.54333	0.119068		0.688505		0.812586	0.0920947		0.450131	0.0465162		0.553948
NSFTV_368	2.0991	0.158706		1.5125	0.119068		0.720547		0.74419	0.0984949		0.345798	0.0465162		0.464663
NSFTV_369	2.6056	0.158706		2.18167	0.119068		0.837299		0.962524	0.0984949		0.571631	0.0465162		0.593888
NSFTV_37	1.6648	0.158593		1.38561	0.119023		0.832296		0.463111	0.0984333		0.266974	0.0464882		0.576478
NSFTV_370	2.78193	0.158706		2.0225	0.119068		0.727013		0.778024	0.0984949		0.389631	0.0465162		0.500796
NSFTV_371	2.35163	0.177427		1.82295	0.132783		0.775185		0.69819	0.0984949		0.425464	0.0465162		0.609381
NSFTV_372	1.8616	0.158706		1.453	0.119068		0.780512		0.53319	0.0984949		0.299131	0.0465162		0.561021
NSFTV_373	2.2901	0.158706		1.82133	0.119068		0.795308		0.72769	0.0984949		0.373464	0.0465162		0.513219
NSFTV_375	2.43959	0.158664		1.61194	0.123785		0.660741		0.931472	0.0984674		0.450532	0.0465005		0.483678
NSFTV_376	2.85843	0.158706		2.31217	0.119068		0.808893		0.97319	0.0984949		0.573798	0.0465162		0.589605
NSFTV_377	2.2761	0.158706		1.654	0.119068		0.726682		0.663857	0.0984949		0.394798	0.0465162		0.594703
NSFTV_378	2.51643	0.158706		1.7905	0.119068		0.711523		0.954024	0.0984949		0.349964	0.0465162		0.36683
NSFTV_379	2.2636	0.158706		1.84633	0.119068		0.815663		0.985857	0.0984949		0.473464	0.0465162		0.480257
NSFTV_380	1.8811	0.158706		1.31039	0.132778		0.696608		0.496807	0.0984949		0.198298	0.0465162		0.399144
NSFTV_381	2.1471	0.158706		1.63083	0.119068		0.759552		0.68569	0.0984949		0.397798	0.0465162		0.580142
NSFTV_384	2.40543	0.158706		2.04733	0.119068		0.851129		1.04502	0.0984949		0.540131	0.0465162		0.51686
NSFTV_385	2.8351	0.158706		2.102	0.119068		0.74142		0.72869	0.0984949		0.533464	0.0465162		0.732086
NSFTV_386	1.87127	0.158706		1.5645	0.119068		0.836065		0.605357	0.0984949		0.345798	0.0465162		0.571229
NSFTV_387	2.14954	0.148551		1.7045	0.119068		0.792961		0.580007	0.0921858		0.376131	0.0465162		0.648494
NSFTV_388	1.7791	0.158706		1.293	0.119068		0.726772		0.543524	0.0984949		0.323298	0.0465162		0.594818
NSFTV_389	1.81543	0.158706		1.55667	0.132777		0.857467		0.595524	0.0984949		0.351424	0.0520101		0.590108
NSFTV_39	2.7105	0.177443		2.49288	0.145274		0.919713		0.644143	0.0984949		0.358202	0.0465162		0.556091
NSFTV_390	1.8701	0.158706		1.44183	0.119068		0.770993		0.533857	0.0984949		0.392131	0.0465162		0.734524
NSFTV_391	1.6786	0.158706		1.3655	0.119068		0.813476		0.504357	0.0984949		0.347298	0.0465162		0.688595
NSFTV_392	1.85227	0.158706		1.49108	0.111656		0.805003		0.479024	0.0984949		0.333235	0.0435375		0.695654
NSFTV_393	1.85693	0.158706		1.5455	0.119068		0.832286		0.579857	0.0984949		0.423798	0.0465162		0.730866
NSFTV_394	2.27193	0.158706		1.93967	0.119068		0.853752		0.81119	0.0984949		0.432464	0.0465162		0.533123
NSFTV_395	2.20343	0.158706		1.74704	0.111656		0.792871		0.837024	0.0984949		0.461568	0.0435375		0.55144
NSFTV_396	1.8876	0.158706		1.52333	0.119068		0.807022		0.594524	0.0984949		0.345464	0.0465162		0.581077
NSFTV_397	1.81475	0.158664		1.49499	0.11903		0.823798		0.476972	0.0984674		0.343866	0.0465005		0.720935
NSFTV_4	2.00983	0.158706		1.57535	0.14521		0.783825		0.667571	0.0984949		0.359476	0.0520049		0.538483
NSFTV_40	1.85974	0.177465		1.11711	0.132836		0.600681		0.651143	0.0984949		0.31559	0.0520098		0.484671
NSFTV_41	2.33056	0.1774		1.35414	0.167313		0.581036		0.610277	0.0984674		0.271007	0.0520098		0.444073
NSFTV_43	1.79766	0.158664		1.49455	0.132854		0.83139		0.47711	0.0984674		0.282869	0.0465162		0.59288
NSFTV_44	2.60158	0.177443		1.49179	0.119145		0.573418		0.802611	0.110123		0.301369	0.0465162		0.375486
NSFTV_45	2.36436	0.177296		1.87582	0.132674		0.793375		0.582658	0.0984022		0.402677	0.0519676		0.691102
NSFTV_46	2.34807	0.158706		1.38129	0.119145		0.588269		0.622476	0.0984949		0.310536	0.0465162		0.498872
NSFTV_49	1.7209	0.177448		1.43739	0.132854		0.835254		0.393976	0.0984949		0.294437	0.0520101		0.747347
NSFTV_5	2.10658	0.177465		1.5344	0.119068		0.728382		0.62962	0.110132		0.373374	0.0465162		0.593016
NSFTV_50	2.71732	0.177465		1.43879	0.119145		0.52949		0.820976	0.0984949		0.374202	0.0465162		0.455802
NSFTV_51	1.77816	0.158664		1.3098	0.145274		0.736604		0.45961	0.0984674		0.269546	0.0520103		0.586467
NSFTV_52	1.82055	0.177437		1.28308	0.145266		0.704776		0.455976	0.0984949		0.197036	0.0465162		0.432118
NSFTV_53	2.40166	0.158664		1.65379	0.119145		0.688605		0.655277	0.0984674		0.366369	0.0465162		0.559106
NSFTV_54	2.0518	0.194397		1.53601	0.145161		0.748617		0.550342	0.110132		0.306103	0.0464882		0.556206
NSFTV_55	2.53982	0.177465		1.55046	0.119145		0.610461		0.714143	0.0984949		0.316869	0.0465162		0.443705
NSFTV_56	2.06554	0.158894		1.4488	0.132854		0.701418		0.422246	0.0921887		0.260869	0.0465162		0.617813
NSFTV_57	2.25633	0.158664		1.43529	0.119145		0.63612		0.662443	0.0984674		0.296202	0.0465162		0.447136
NSFTV_58	2.62587	0.158894		1.59979	0.119145		0.609243		0.823857	0.0985985		0.331036	0.0465162		0.401812
NSFTV_59	2.84987	0.168264		1.41029	0.119145		0.494863		0.714508	0.0920742		0.338702	0.0465162		0.474036
NSFTV_6	1.65293	0.22447		1.11293	0.167284		0.67331		0.490838	0.0984949		0.227296	0.0520084		0.463078
NSFTV_60	1.6538	0.177437		1.30673	0.132844		0.790141		0.474976	0.0984949		0.191869	0.0465162		0.403955
NSFTV_61	2.44407	0.158706		2.1827	0.145259		0.893062		0.636476	0.0984949		0.342507	0.0520098		0.53813
NSFTV_612	1.68897	0.0942738		1.48421	0.0724388		0.878767		0.502015	0.0553303		0.354915	0.0264125		0.706981
NSFTV_616	2.02042	0.158664		1.44449	0.11903		0.714945		0.656972	0.0984674		0.409366	0.0465005		0.62311
NSFTV_618	1.53309	0.158664		1.41679	0.132735		0.924144		0.528805	0.0984674		0.282699	0.0465005		0.5346
NSFTV_619	1.65942	0.14849		1.18849	0.11903		0.716207		0.430981	0.0921507		0.253366	0.0465005		0.587881
NSFTV_62	2.38811	0.177426		1.60793	0.132764		0.673309		0.634972	0.0984674		0.326366	0.0465005		0.513985
NSFTV_620	2.03575	0.158664		1.62332	0.11903		0.797407		0.632972	0.0984674		0.339032	0.0465005		0.53562
NSFTV_621	1.79909	0.158664		1.56266	0.11903		0.868583		0.469472	0.0984674		0.420699	0.0465005		0.896111
NSFTV_622	2.04675	0.158664		1.69449	0.11903		0.827891		0.671138	0.0984674		0.328032	0.0465005		0.48877
NSFTV_623	2.67975	0.158664		1.83016	0.11903		0.682957		0.796972	0.0984674		0.476366	0.0465005		0.59772
NSFTV_624	1.49475	0.158664		1.35463	0.111534		0.906255		0.411638	0.0984674		0.346917	0.0434919		0.842772
NSFTV_625	1.53293	0.177392		1.45579	0.132735		0.94968		0.498166	0.110094		0.341532	0.0465005		0.685579
NSFTV_626	2.59192	0.158664		2.05249	0.11903		0.79188		0.970638	0.0984674		0.491699	0.0465005		0.506573
NSFTV_627	2.55037	0.158654		1.63616	0.11903		0.641537		0.652715	0.0920856		0.328699	0.0465005		0.503587
NSFTV_629	2.40475	0.158664		1.80949	0.11903		0.752464		0.847305	0.0984674		0.496366	0.0465005		0.585817
NSFTV_63	2.39144	0.177426		1.65677	0.132764		0.692791		0.879963	0.110108		0.325696	0.0519964		0.370124
NSFTV_631	2.15675	0.158664		1.50782	0.11903		0.699117		0.604305	0.0984674		0.356532	0.0465005		0.589987
NSFTV_633	1.72865	0.158652		1.46477	0.11903		0.847349		0.492761	0.0984627		0.231767	0.0464999		0.470345
NSFTV_634	2.38925	0.158664		1.77604	0.132735		0.743347		0.883972	0.0984674		0.497032	0.0465005		0.562272
NSFTV_64	1.99819	0.158841		1.22627	0.167311		0.61369		0.702888	0.0985658		0.236062	0.065778		0.335845
NSFTV_641	1.30897	0.158565		1.06207	0.118991		0.811378		0.36115	0.0984143		0.166698	0.0464756		0.461576
NSFTV_642	2.21314	0.158565		1.57307	0.118991		0.710787		0.931316	0.0984143		0.462865	0.0464756		0.497
NSFTV_643	2.13414	0.158565		1.76348	0.111482		0.826319		0.678816	0.0984143		0.451718	0.0434604		0.665449
NSFTV_647	2.08087	0.158553		1.62618	0.118991		0.781493		0.629272	0.0984097		0.376933	0.046475		0.598998
NSFTV_65	2.18866	0.158664		1.78163	0.119145		0.814027		0.738943	0.0984674		0.452202	0.0465162		0.611958
NSFTV_651	2.37847	0.158565		1.87277	0.111482		0.787384		0.781595	0.139286		0.547009	0.0434604		0.699863
NSFTV_66	2.63163	0.158654		1.71048	0.132806		0.649968		0.693099	0.0984638		0.276789	0.0519925		0.399351
NSFTV_67	2.01711	0.148557		1.42596	0.119145		0.706934		0.54846	0.0921883		0.297869	0.0465162		0.5431
NSFTV_68	2.16557	0.158706		1.99925	0.111746		0.923198		0.830143	0.0984949		0.516543	0.0435375		0.622234
NSFTV_69	2.30766	0.158664		1.59496	0.119145		0.69116		0.55111	0.0984674		0.338369	0.0465162		0.613977
NSFTV_7	1.27591	0.148557		1.1981	0.167284		0.939017		0.441505	0.0984949		0.196208	0.0465162		0.444407
NSFTV_70	2.2254	0.158706		1.54463	0.119145		0.69409		0.82081	0.0984949		0.361202	0.0465162		0.440056
NSFTV_71	1.8877	0.17745		1.59729	0.119145		0.846161		0.58202	0.110127		0.318202	0.0465162		0.54672
NSFTV_72	2.27523	0.158706		1.83096	0.119145		0.804735		0.744143	0.0984949		0.415036	0.0465162		0.557737
NSFTV_73	2.2144	0.158706		1.76714	0.132854		0.798021		0.78131	0.0984949		0.410536	0.0465162		0.525446
NSFTV_74	2.50091	0.148343		1.78031	0.119264		0.711866		0.918412	0.0920708		0.473407	0.04656		0.515463
NSFTV_75	2.42423	0.158706		1.61145	0.145259		0.664727		0.81981	0.0984949		0.422242	0.0569764		0.515048
NSFTV_76	2.24496	0.158654		1.68824	0.119101		0.752013		0.824265	0.0984638		0.426437	0.0464996		0.517355
NSFTV_77	2.47873	0.158706		1.75996	0.119145		0.710024		0.87781	0.0984949		0.436536	0.0465162		0.497301
NSFTV_78	2.71011	0.17745		2.02429	0.119145		0.746941		0.87981	0.0984949		0.487869	0.0465162		0.554517
NSFTV_79	2.4714	0.158706		1.52429	0.119145		0.616774		0.76181	0.0984949		0.296202	0.0465162		0.388814
NSFTV_8	1.8564	0.22439		1.31548	0.167252		0.708616		0.410739	0.110072		0.338307	0.0464882		0.823655
NSFTV_80	2.2591	0.194384		1.59008	0.145258		0.703855		0.711976	0.0984949		0.371536	0.0465162		0.521837
NSFTV_81	2.43437	0.177464		1.85828	0.132799		0.763351		0.902368	0.0984418		0.456963	0.0464913		0.506404
NSFTV_83	2.26812	0.177464		1.46994	0.132799		0.64809		0.612202	0.0984418		0.27413	0.0464913		0.447777
NSFTV_84	2.21815	0.158607		1.61208	0.119029		0.726768		0.668702	0.0984418		0.374463	0.0464913		0.559985
NSFTV_85	2.22606	0.148439		1.91532	0.132703		0.860408		0.813281	0.0921272		0.3916	0.046475		0.481506
NSFTV_86	1.96832	0.158607		1.75708	0.119029		0.892682		0.819702	0.0984418		0.49963	0.0464913		0.609526
NSFTV_87	1.93345	0.177464		2.00094	0.132799		1.03491		0.820035	0.0984418		0.535463	0.0464913		0.652976
NSFTV_88	1.94932	0.158607		1.60058	0.119029		0.821098		0.629202	0.0984418		0.42813	0.0464913		0.680433
NSFTV_89	2.01715	0.158607		1.49965	0.132713		0.743449		0.740868	0.0984418		0.367198	0.0519825		0.495632
NSFTV_9	1.49497	0.177365		1.22351	0.132753		0.818413		0.676912	0.0984058		0.261307	0.0464882		0.386028
NSFTV_90	2.69148	0.158607		2.15425	0.119029		0.800394		0.824202	0.0984418		0.426963	0.0464913		0.518032
NSFTV_91	1.91979	0.177464		1.29825	0.119029		0.676245		0.522015	0.110133		0.226797	0.0464913		0.434464
NSFTV_92	2.29525	0.148431		1.57508	0.119029		0.686235		0.807628	0.0921221		0.407963	0.0464913		0.505137
NSFTV_93	2.25582	0.158607		1.49891	0.119029		0.664466		0.677035	0.0984418		0.318297	0.0464913		0.470133
NSFTV_94	1.93973	0.177356		1.62857	0.126157		0.839586		0.551241	0.110077		0.242137	0.0435148		0.439259
NSFTV_95	2.31832	0.158607		1.723	0.132743		0.743213		1.02303	0.0984418		0.568256	0.0519878		0.555461
NSFTV_96	1.75498	0.158607		1.55287	0.111614		0.884834		0.669535	0.0984418		0.354942	0.0435109		0.530132
NSFTV_97	2.42548	0.158607		1.54758	0.119029		0.63805		0.546535	0.0984418		0.229463	0.0464913		0.419851
NSFTV_98	1.94465	0.158607		1.46788	0.111543		0.754829		0.573035	0.0984418		0.254601	0.0434762		0.444303
NSFTV_99	2.3447	0.194402		1.72338	0.145218		0.735013		0.993407	0.110077		0.370797	0.0464913		0.373257
Pokkali	2.30609	0.0919811		1.8668	0.0704888		0.809508		1.04326	0.0570966		0.586202	0.0268088		0.561895
