# Supplementary material for: Allelic variants of OsHKT1;1 underlie the divergence between indica and japonica subspecies of rice (Oryza sativa) for root sodium content
Source: PLoS Genet. 2017 Jun 5;13(6):e1006823. doi: 10.1371/journal.pgen.1006823 (PMC5476289; doi:10.1371/journal.pgen.1006823)
Supplement: S2 File — (XLSX) [file pgen.1006823.s026.xlsx]

## Sheet: QTLs
Chromosome		QTL Start		QTL End		Traits
1		3560767		3587448		Shoot BM Ratio; Root BM Ratio
1		4013625		4013626		Shoot Na; Shoot NaK
1		7005955		7005956		Shoot BM Ratio
1		12893309		13042545		Shoot K; Shoot Na
1		19953439		19953440		Root K
1		20649303		20649304		Shoot Na; Shoot NaK
1		22756382		22756383		Shoot NaK
1		23283440		23283441		Root BM Ratio
1		27872718		28000526		Shoot NaK; Shoot K
1		29588595		29588596		Shoot BM Ratio
1		29988714		29988715		Shoot Na; Shoot NaK
1		30477371		30477372		Shoot NaK
1		31474700		31474701		Root BM Ratio
1		36249561		36250414		Shoot BM Ratio
1		36809035		36952002		Shoot BM Ratio
2		1322171		1362868		Root BM Ratio
2		4643492		4643493		Root BM Ratio
2		6564779		6564780		Root BM Ratio
2		33542284		33542285		Root BM Ratio
2		34063745		34063746		Root Na
2		35526788		35526789		Root BM Ratio
3		3386031		3386032		Shoot Na; Shoot NaK
3		6916942		6916943		Root BM Ratio
3		7797527		7797528		Shoot Na
3		13217505		13217506		Root Na
3		16951007		17091027		Root Na
3		18111046		18132050		Root Na
3		21288713		21288714		Shoot BM Ratio
3		28599004		28599005		Root K
4		1878098		1878099		Root NaK
4		25020042		25020043		Shoot K
4		26384188		26384189		Shoot K
4		29049016		29049017		Shoot Na; Shoot NaK
4		29943687		29957810		Shoot NaK
4		30161725		30244885		Root Na; Root NaK
4		30481871		31057205		Root Na; Root NaK
4		31490547		31930662		Root BM Ratio; Shoot Na; Root Na
4		33501230		33501231		Shoot Na; Shoot NaK
5		5704080		5704081		Shoot Na; Shoot NaK
5		16633636		16633637		Shoot NaK
5		18009524		18009525		Shoot Na
5		26131116		26131117		Root BM Ratio
5		27036903		27120443		Shoot BM Ratio
5		27331103		27430323		Shoot BM Ratio; Root BM Ratio
5		27686846		27686847		Shoot BM Ratio
5		28602130		28670480		Root BM Ratio
6		4495410		4559312		Root NaK
6		5505114		5528184		Shoot Na; Shoot NaK
6		6832006		7107647		Shoot Na; Shoot NaK
6		11603786		11603787		Root Na
6		18203836		18203837		Root Na
6		19379016		19379017		Root Na
6		19663880		19663881		Root Na
6		21056673		21091122		Root Na
6		30878313		30878314		Root BM Ratio
7		2440827		2440828		Shoot NaK
7		4563726		4742544		Shoot Na; Shoot NaK
7		15996334		16112184		Root BM Ratio
7		16336402		16408605		Root Na
7		18586536		18586537		Root BM Ratio
7		25204692		25204693		Root K
7		27657303		27707389		Shoot Na; Shoot NaK
8		5525850		5635934		Root BM Ratio
8		9067316		9067317		Root BM Ratio
8		25573679		25573680		Shoot NaK
9		7077076		7077077		Shoot K
10		3910711		3910712		Root Na
10		5800834		5800835		Root Na
10		6413721		6419502		Root Na
10		11899384		12084589		Root BM Ratio; Root NaK
10		12394386		12410638		Root NaK
10		12741079		12922565		Root NaK
10		15481647		15481648		Root Na
10		21621511		21621512		Shoot K
10		22820111		22820112		Shoot K
11		2618538		2618539		Root NaK
11		6970120		6970121		Root Na
11		9028822		9028823		Root Na
11		17443121		17573290		Root BM Ratio; Shoot Na; Shoot NaK
11		18063904		18063905		Root BM Ratio
11		22178351		22218600		Root BM Ratio
11		23004927		23004928		Shoot Na
11		27021419		27021420		Root BM Ratio
11		28905708		28905709		Root BM Ratio
12		11059123		11059124		Shoot NaK
12		14209538		14209539		Shoot NaK
12		19798173		19798174		Shoot K
12		21011374		21011375		Shoot K
12		22976909		22976910		Shoot Na
12		23889943		23889944		Root Na

## Sheet: PVE by top SNPs
Chromosome		Most Significant SNP		SNP Position(s)		Trait		PVE
1		SNP-1.3586446.		3587447		Root Biomass Ratio		0.0544789
1		SNP-1.23282395.		23283440		Root Biomass Ratio		0.0581773
1		SNP-1.31473655.		31474700		Root Biomass Ratio		0.0536499
2		SNP-2.1362734.		1362735		Root Biomass Ratio		0.0636973
2		SNP-2.4643488.		4643492		Root Biomass Ratio		0.0659211
2		SNP-2.6564778.		6564779		Root Biomass Ratio		0.0529534
2		SNP-2.33536414.		33542284		Root Biomass Ratio		0.0532509
2		SNP-2.35520918.		35526788		Root Biomass Ratio		0.0568338
3		SNP-3.6915939.		6916942		Root Biomass Ratio		0.0512421
4		SNP-4.31305445.		31490547		Root Biomass Ratio		0.0747429
5		SNP-5.26068535.		26131116		Root Biomass Ratio		0.0549365
5		SNP-5.27364857.		27427502		Root Biomass Ratio		0.0530056
5		SNP-5.28539484.		28602130		Root Biomass Ratio		0.0512739
6		SNP-6.30877314.		30878313		Root Biomass Ratio		0.0537622
7		SNP-7.16111189.		16112183		Root Biomass Ratio		0.0613515
7		SNP-7.18585542.		18586536		Root Biomass Ratio		0.0573868
8		SNP-8.5534227.		5535225		Root Biomass Ratio		0.0699821
8		SNP-8.9066319.		9067316		Root Biomass Ratio		0.0503145
10		SNP-10.11828198.		11899384		Root Biomass Ratio		0.0508009
11		SNP-11.16980409.		17446555		Root Biomass Ratio		0.0690319
11		SNP-11.17597761.		18063904		Root Biomass Ratio		0.0503102
11		SNP-11.21752469.		22218599		Root Biomass Ratio		0.0474347
11		SNP-11.26549805.		27021419		Root Biomass Ratio		0.0713407
11		SNP-11.28382486.		28905708		Root Biomass Ratio		0.0596578
1		SNP-1.19952393.		19953439		Root K		0.0487845
3		SNP-3.28592056.		28599004		Root K		0.0479343
7		SNP-7.25203697.		25204692		Root K		0.0702014
2		SNP-2.34057875.		34063745		Root Na		0.057067
3		SNP-3.13216222.		13217505		Root Na		0.0443346
3		SNP-3.17005738.		17006865		Root Na		0.0741995
3		SNP-3.18109827; SNP-3.18130830.*		18111046; 18132049		Root Na		0.0470401
4		SNP-4.29976594.		30161725		Root Na		0.0699006
4		SNP-4.30535352.		30720478		Root Na		0.132296
4		SNP-4.31745555.		31930661		Root Na		0.0489868
6		SNP-6.11602786.		11603786		Root Na		0.0414613
6		SNP-6.18202838.		18203836		Root Na		0.0536219
6		SNP-6.19378018.		19379016		Root Na		0.0575255
6		SNP-6.19662882.		19663880		Root Na		0.0518882
6		SNP-6.21090123.		21091121		Root Na		0.0769276
7		SNP-7.16335408.		16336402		Root Na		0.0623799
10		SNP-10.3909686.		3910711		Root Na		0.0511642
10		SNP-10.5817371.		5800834		Root Na		0.0646838
10		SNP-10.6435123.		6419501		Root Na		0.0550228
10		SNP-10.15410414.		15481647		Root Na		0.0543894
11		SNP-11.6965864.		6970120		Root Na		0.0552929
11		SNP-11.9023434.		9028822		Root Na		0.0461133
12		SNP-12.23856395.		23889943		Root Na		0.0458627
4		SNP-4.1873693.		1878098		Root NaK		0.0404659
4		SNP-4.30004522.		30189651		Root NaK		0.0675816
4		SNP-4.30457567.		30642693		Root NaK		0.150237
6		SNP-6.4545186.		4546186		Root NaK		0.055354
10		SNP-10.12013402.		12084588		Root NaK		0.0473177
10		SNP-10.12339451.		12410637		Root NaK		0.0898145
10		SNP-10.12807061.		12878247		Root NaK		0.0515334
11		SNP-11.2614441ac.		2618538		Root NaK		0.0235186
1		SNP-1.3559766.		3560767		Shoot BM		0.0552249
1		SNP-1.7004954.		7005955		Shoot BM		0.0555211
1		SNP-1.29587549.		29588595		Shoot BM		0.0496958
1		SNP-1.36248517.		36249561		Shoot BM		0.049427
1		SNP-1.36950957.		36952001		Shoot BM		0.0520765
3		SNP-3.21287222.		21288713		Shoot BM		0.0577961
5		SNP-5.27037306.		27099951		Shoot BM		0.0540683
5		SNP-5.27363437.		27426082		Shoot BM		0.0654427
5		SNP-5.27624202.		27686846		Shoot BM		0.0519001
1		SNP-1.12892282.		12893309		Shoot K		0.048191
1		SNP-1.27924768.		27925813		Shoot K		0.0640947
4		SNP-4.24834902.		25020042		Shoot K		0.0630077
4		SNP-4.26199060.		26384188		Shoot K		0.072941
9		SNP-9.7076075.		7077076		Shoot K		0.0691253
10		SNP-10.21549988.		21621511		Shoot K		0.0455847
10		SNP-10.22748583.		22820111		Shoot K		0.0596114
12		SNP-12.19769642.		19798173		Shoot K		0.0575613
12		SNP-12.20977923.		21011374		Shoot K		0.0584649
1		SNP-1.4012624.		4013625		Shoot Na		0.0411866
1		SNP-1.13041517.		13042544		Shoot Na		0.0303312
1		SNP-1.20648257.		20649303		Shoot Na		0.0567048
1		SNP-1.29987668.		29988714		Shoot Na		0.0514528
3		SNP-3.3385026.		3386031		Shoot Na		0.0431092
3		SNP-3.7796464.		7797527		Shoot Na		0.0540992
4		SNP-4.28863874.		29049016		Shoot Na		0.0372558
4		SNP-4.31431047.		31616153		Shoot Na		0.0528167
4		SNP-4.33316113.		33501230		Shoot Na		0.0382361
5		SNP-5.5704017.		5704080		Shoot Na		0.053234
5		SNP-5.17949009.		18009524		Shoot Na		0.0426141
6		SNP-6.5522704.		5523704		Shoot Na		0.049188
6		SNP-6.7052652.		7053652		Shoot Na		0.0545064
7		SNP-7.4562726.		4563726		Shoot Na		0.044688
7		SNP-7.27656309.		27657303		Shoot Na		0.0488619
11		SNP-11.17040767.		17506913		Shoot Na		0.0421008
11		SNP-11.22538797.		23004927		Shoot Na		0.0367538
12		SNP-12.22943367.		22976909		Shoot Na		0.0382703
1		SNP-1.4012624.		4013625		Shoot NaK		0.0448104
1		SNP-1.20648257.		20649303		Shoot NaK		0.0493315
1		SNP-1.22755337.		22756382		Shoot NaK		0.0366812
1		SNP-1.27999480.		28000525		Shoot NaK		0.0556594
1		SNP-1.29987668.		29988714		Shoot NaK		0.0553778
1		SNP-1.30476326.		30477371		Shoot NaK		0.0475568
3		SNP-3.3385026.		3386031		Shoot NaK		0.0391114
4		SNP-4.28863874.		29049016		Shoot NaK		0.0400568
4		SNP-4.29764691.		29949825		Shoot NaK		0.0408275
4		SNP-4.33316113.		33501230		Shoot NaK		0.0476736
5		SNP-5.5704017.		5704080		Shoot NaK		0.0560101
5		SNP-5.16576117.		16633636		Shoot NaK		0.0687085
6		SNP-6.5504114.		5505114		Shoot NaK		0.0372869
6		SNP-6.7052652.		7053652		Shoot NaK		0.0516359
7		SNP-7.2439827.		2440827		Shoot NaK		0.035326
7		SNP-7.4562726.		4563726		Shoot NaK		0.0407144
7		SNP-7.27656309.		27657303		Shoot NaK		0.0435332
8		SNP-8.25570964.		25573679		Shoot NaK		0.0549599
11		SNP-11.17040767.		17506913		Shoot NaK		0.0392615
12		SNP-12.11056488.		11059123		Shoot NaK		0.0380123
12		SNP-12.14206877.		14209538		Shoot NaK		0.036717
1		SNP-1.11472400.		11473425		Shoot Na		0.0603885
1		SNP-1.11472400.		11473425		Shoot NaK		0.0619171
*PVE is the same for both SNPs
