# Supplementary material for: Allelic variants of OsHKT1;1 underlie the divergence between indica and japonica subspecies of rice (Oryza sativa) for root sodium content
Source: PLoS Genet. 2017 Jun 5;13(6):e1006823. doi: 10.1371/journal.pgen.1006823 (PMC5476289; doi:10.1371/journal.pgen.1006823)
Supplement: S3 File — (XLSX) [file pgen.1006823.s027.xlsx]

## Sheet: Genes.rnc4.csv
Chromosome	Gene Start	Gene End	Rice Locus	Rice Annotation	Arabidopsis Annotation			Control				Salt
								Mean Read Count Minor Allele (A)	Mean Read Count Major Allele (G)	p-Val		Mean Read Count Minor Allele (A)	Mean Read Count Major Allele (G)	p-Val
Chr4	30517372	30525873	LOC_Os04g51800	MYB protein, putative, expressed	AT4G09460.1	AtMYB6,MYB6		92.4635	119.874	0.00424186		85.0151	120.62	0.0011206
Chr4	30486721	30488763	LOC_Os04g51760	expressed protein	-	-		0.821154	0.0775789	0.00307625		0.769846	0.110105	0.00112999
Chr4	30444521	30453675	LOC_Os04g51700	DNA ligase I, ATP-dependent family protein, expressed	AT5G57160.1	ATLIG4,LIG4		228.64	282.195	0.00102251		226.814	278.967	0.00231811
Chr4	30500297	30502736	LOC_Os04g51786	containing DUF163, putative, expressed	AT5G10620.1	-		89.5443	111.765	0.00143338		86.2887	105.532	0.00353883
Chr4	30549056	30554207	LOC_Os04g51830	OsHKT1;4 - Na+ transporter, expressed	AT4G10310.1	ATHKT1,HKT1		34.9633	23.7171	0.0216007		32.5927	20.826	0.00415943
Chr4	30493681	30496675	LOC_Os04g51770	expressed protein	AT1G16840.1	-		115.825	134.747	0.0100937		115.847	135.051	0.0109436
Chr4	30539119	30541959	LOC_Os04g51820	OsHKT1;1 - Na+ transporter, expressed	AT4G10310.1	ATHKT1,HKT1		238.03	124.09	0.000783189		180.09	124.627	0.0226818
Chr4	30531042	30537102	LOC_Os04g51809	expressed protein	-	-		20.1614	129.383	0.136527		19.0984	126.033	0.148225
Chr4	30502972	30504665	LOC_Os04g51792	PAP fibrillin family domain containing protein, expressed	AT5G19940.1	-		2909.1	3301.57	0.0907504		3008.41	3362.24	0.169787
Chr4	30436035	30443247	LOC_Os04g51690	glycosyl hydrolase family 47 domain contain protein, expressed	AT1G51590.1	MANIB,MNS1		817.725	783.499	0.378278		837.117	790.937	0.202137
Chr4	30420702	30421706	LOC_Os04g51640	expressed protein	-	-		0.0396154	0.0474211	0.879975		0.0438462	0	0.232586
Chr4	30481278	30485243	LOC_Os04g51750	retrotransposon protein, putative, unclassified, expressed	-	-		0	0	NA		0.0358462	0	0.232586
Chr4	30464062	30467273	LOC_Os04g51720	retrotransposon protein, putative, unclassified, expressed	-	-		0	0	NA		0.0395385	0	0.232586
Chr4	30505498	30511566	LOC_Os04g51794	DNA binding protein, putative, expressed	AT5G57270.1	-		127.101	127.514	0.954901		126.806	136.844	0.315165
Chr4	30386970	30399183	LOC_Os04g51610	calcium-transporting ATPase, plasma membrane-type, putative, expressed	AT5G57110.1	ACA8,AT-ACA8		1605.69	1460.98	0.205861		1603.65	1501.68	0.374348
Chr4	30565638	30567031	LOC_Os04g51860	transposon protein, putative, CACTA, En/Spm sub-class, expressed	-	-		0	0	NA		0	0.0280526	0.417086
Chr4	30512402	30516520	LOC_Os04g51796	DNA repair ATPase-related, putative, expressed	AT2G24420.1	-		0.316	0.182105	0.276856		2.102	1.54711	0.443704
Chr4	30456971	30460721	LOC_Os04g51710	expressed protein	AT1G78880.1	-		638.167	591.073	0.263544		646.91	620.831	0.530588
Chr4	30472254	30478159	LOC_Os04g51740	retrotransposon protein, putative, Ty3-gypsy subclass	-	-		0.0764615	0.0471579	0.618133		0.111462	0.0740526	0.593308
Chr4	30497049	30500188	LOC_Os04g51780	expressed protein	AT4G29960.1	-		421.689	423.275	0.919253		426.952	420.584	0.705635
Chr4	30423640	30425281	LOC_Os04g51660	transferase family protein, putative, expressed	AT1G03495.1	-		138.266	146.888	0.689875		140.62	136.351	0.809638
Chr4	30430835	30431050	LOC_Os04g51680	expressed protein	AT4G29905.1	-		17.748	19.5537	0.472932		17.494	17.7641	0.901355
Chr4	30414792	30417797	LOC_Os04g51630	60S ribosomal protein L7, putative, expressed	AT2G44120.2	-		3048.72	3226.25	0.402802		3027.31	3041.92	0.940286
Chr4	30422521	30422829	LOC_Os04g51650	expressed protein	-	-		0.167385	0.332263	0.176359		0.344538	0.337737	0.970623
Chr4	30409059	30410011	LOC_Os04g51620	expressed protein	-	-		0	0	NA		0	0	NA
Chr4	30468064	30470064	LOC_Os04g51730	retrotransposon protein, putative, unclassified, expressed	-	-		0	0	NA		0	0	NA
Chr4	30558441	30561530	LOC_Os04g51840	transposon protein, putative, CACTA, En/Spm sub-class, expressed	-	-		0	0	NA		0	0	NA
Chr4	30563017	30564808	LOC_Os04g51850	transposon protein, putative, CACTA, En/Spm sub-class	-	-		0	0	NA		0	0	NA
