# Supplementary material for: Allelic variants of OsHKT1;1 underlie the divergence between indica and japonica subspecies of rice (Oryza sativa) for root sodium content
Source: PLoS Genet. 2017 Jun 5;13(6):e1006823. doi: 10.1371/journal.pgen.1006823 (PMC5476289; doi:10.1371/journal.pgen.1006823)
Supplement: S4 File — (XLSX) [file pgen.1006823.s028.xlsx]

## Sheet: full.snp.set.csv
Chromosome	SNP Position	Reference Allele	Alternate Allele	NSFTV_25	NSFTV_171	NSFTV_348	NSFTV_356	NSFTV_395	NSFTV_255	NSFTV_225	NSFTV_226	NSFTV_293	NSFTV_347	NSFTV_339	NSFTV_201	NSFTV_241	NSFTV_311	NSFTV_172	NSFTV_266	NSFTV_51	NSFTV_315	NSFTV_60	NSFTV_72	NSFTV_189	NSFTV_46	NSFTV_381	NSFTV_89	NSFTV_187	NSFTV_21	NSFTV_253	NSFTV_70	NSFTV_295	NSFTV_306	NSFTV_132	NSFTV_349
4	30387229	C	G	C	C	C	C	G	C	C	C	G	C	C	C	C	C	C	G	C	C	C	C	C	G	G	C	C	C	C	C	C	C	C	C
4	30387249	A	C	A	A	A	A	C	A	A	A	C	A	A	A	A	A	A	C	A	A	A	A	A	C	C	A	A	A	A	A	A	A	A	A
4	30388039	T	G	T	T	T	T	T	T	T	T	T	T	T	T	T	T	T	T	T	T	T	T	T	T	T	T	G	T	T	T	T	T	T	T
4	30388051	C	T	C	C	C	C	T	C	C	C	T	C	C	C	C	C	C	T	C	C	C	C	C	T	T	C	C	C	C	C	C	C	C	C
4	30388285	C	T	C	C	C	C	T	C	C	C	T	C	C	C	C	C	C	T	C	C	C	C	C	T	T	C	C	C	C	C	C	C	C	C
4	30388334	C	T	C	C	C	C	T	C	C	C	T	C	C	C	C	C	C	T	C	C	C	C	C	T	T	C	C	C	C	C	C	C	C	C
4	30388735	T	C	T	T	T	T	C	T	T	T	C	T	T	T	T	T	T	C	T	T	T	T	T	C	C	T	T	T	T	T	T	T	T	T
4	30389490	A	G	A	A	A	A	G	A	A	A	G	A	A	A	A	A	A	G	A	A	A	A	A	G	G	A	A	A	A	A	A	A	A	A
4	30389496	C	T	C	T	C	T	C	C	C	C	C	C	C	C	T	C	T	C	C	T	C	T	T	C	C	C	C	C	C	C	C	C	T	C
4	30391162	C	G	C	C	C	C	G	C	C	C	G	C	C	C	C	C	C	G	C	C	C	C	C	G	G	C	C	C	C	C	C	C	C	C
4	30392113	C	T	C	C	C	C	T	C	C	C	T	C	C	C	C	C	C	T	C	C	C	C	C	T	T	C	C	C	C	C	C	C	C	C
4	30393729	C	A	C	C	C	C	A	C	C	C	A	C	C	C	C	C	C	A	C	C	C	C	C	A	A	C	C	C	C	C	C	C	C	C
4	30393854	T	C	T	T	T	T	C	T	T	T	C	T	T	T	T	T	T	C	T	T	T	T	T	C	C	T	T	T	T	T	T	T	T	T
4	30393959	T	C	T	T	T	T	C	T	T	T	C	T	T	T	T	T	T	C	T	T	T	T	T	C	C	T	T	T	T	T	T	T	T	T
4	30394028	A	G	A	G	A	G	G	A	A	A	G	A	A	A	G	A	G	G	A	G	A	G	G	G	G	A	A	A	A	A	A	A	G	A
4	30394733	C	A	C	C	C	C	A	C	C	C	A	C	C	C	C	C	C	A	C	C	C	C	C	A	A	C	C	C	C	C	C	C	C	C
4	30396638	A	G	A	G	A	G	A	A	A	A	A	A	A	A	G	A	G	A	A	G	A	G	G	A	A	A	A	A	A	A	A	A	G	A
4	30417018	G	A	G	G	G	G	G	G	G	G	A	G	G	G	G	G	G	G	G	G	G	G	G	A	G	G	G	G	G	G	G	G	G	G
4	30423982	C	T	C	T	C	T	C	C	C	C	C	C	C	C	T	C	T	C	C	T	C	T	T	C	C	C	C	C	C	C	C	C	T	C
4	30425018	G	A	G	G	G	G	A	G	G	G	A	G	G	G	G	G	G	A	G	G	G	G	G	A	A	G	G	G	G	G	G	G	G	G
4	30430689	T	A	NA	A	NA	A	NA	NA	NA	NA	NA	NA	NA	NA	A	NA	A	NA	NA	A	NA	A	A	NA	NA	NA	NA	NA	NA	NA	NA	NA	A	NA
4	30436183	A	T	A	A	A	A	A	A	A	A	A	A	A	A	A	A/T	A	A	A	A	A	A	A	A	A	A	A	A	A	A	A	T	A	A
4	30437393	G	A	G	A	A	A	G	A	G	G	G	G	A	G	A	A/G	A	G	G	A	G	A	A	G	G	G	G	A	G	G	G	A	A	A
4	30441020	C	A	C	A	A	A	C	A	C	C	C	C	A	C	A	C	A	C	C	A	C	A	A	C	C	C	C	A	C	C	C	C	A	A
4	30441174	C	T	C	C	C	C	C	C	C	C	C	C	C	C	C	C	C	C	C	C	C	C	T	C	C	C	C	C	C	C	C	C	C	C
4	30443046	C	G	C	C	C	C	C	C	C	C	C	C	C	C	C	C/G	C	C	C	C	C	C	C	C	C	C	C	C	C	C	C	G	C	C
4	30457237	C	A	C	C	C	C	A	C	C	C	A	C	C	C	C	C	C	A	C	C	C	C	C	A	A	C	C	C	C	C	C	C	C	C
4	30457238	A	G	A	A	A	A	G	A	A	A	G	A	A	A	A	A	A	G	A	A	A	A	A	G	G	A	A	A	A	A	A	A	A	A
4	30457323	C	A	C	C	C	C	A	C	C	C	A	C	C	C	C	C	C	A	C	C	C	C	C	A	A	C	C	C	C	C	C	C	C	C
4	30457326	T	C	C	C	C	C	T	C	T	C	T	C	C	C	C	T	C	T	T	C	T	C	C	T	T	C	C	C	C	C	C	T	C	C
4	30458654	G	A	A	A	A	A	G	A	G	A	G	A	A	A	A	G	A	G	G	A	G	A	A	G	G	A	A	A	A	A	A	G	A	A
4	30459284	C	T	C	C	C	C	C	C	C	C	C	C	C	C	C	C	C	T	C	C	C	C	C	C	C	C	C	C	C	C	C	C	C	C
4	30460459	G	A	G	G	G	G	G	G	G	NA	G	G	G	G	G	G	G	G	G	G	A	G	G	G	G	G	G	G	G	G	G	G	G	G
4	30494199	C	A	A	C	C	C	A	C	C	A	A	A	C	A	C	C	C	A	C	C	C	C	C	A	A	A	A	C	A	A	A	C	C	C
4	30496196	T	A	T	A	A	A	T	A	T	T	T	T	A	T	A	T	A	T	T	A	T	A	A	T	T	T	T	A	T	T	T	T	A	A
4	30496296	C	A	A	C	C	C	C	C	C	A	C	A	C	A	C	C	C	C	C	C	C	C	C	C	C	A	A	C	A	A	A	C	C	C
4	30497639	T	C	T	C	C	C	T	C	T	T	T	T	C	T	C	T	C	T	T	C	T	C	C	T	T	T	T	C	T	T	T	T	C	C
4	30498634	T	C	T	C	C	C	T	C	T	T	T	T	C	T	C	T	C	T	T	C	T	C	C	T	T	T	T	C	T	T	T	T	C	C
4	30506748	T	A	A	T	T	T	A	T	T	A	A	A	T	A	T	T	T	A	T	T	T	T	T	A	A	A	A	T	A	A	A	T	T	T
4	30539537	C	A	A	C	C	C	A	C	C	A	A	A	C	A	C	A/C	C	A	C	C	C	C	C	A	A	A	A	C	A	A	A	A	C	C
4	30540931	G	A	G	A	A	A	G	A	G	G	G	G	A	G	A	G	A	G	G	A	G	A	A	G	G	G	G	A	G	G	NA	G	A	A
4	30541070	T	C	T	C	C	C	T	C	T	T	T	T	C	T	C	T	C	T	NA	C	T	C	C	T	NA	NA	NA	C	NA	NA	NA	T	C	C
4	30541295	G	C	G	G	G	G	G	G	G	G	G	G	G	G	G	C/G	G	G	G	G	G	G	G	G	G	G	G	G	G	G	G	C	G	G
4	30541307	A	G	A	G	G	G	A	G	A	A	A	A	G	A	G	A	G	A	A	G	A	G	G	A	A	A	A	G	A	A	A	A	G	G
4	30541522	T	C	T	C	C	C	T	C	T	T	T	T	C	T	C	T	C	T	T	C	T	C	C	T	T	T	T	C	T	T	NA	T	C	C
4	30541654	A	G	A	G	G	G	A	G	A	A	A	A	G	A	G	A	G	A	A	G	A	G	G	A	A	A	A	G	A	A	NA	A	G	G
4	30541754	G	A	G	A	A	A	NA	A	G	G	G	G	A	G	A	G	A	G	G	A	G	A	A	G	G	G	G	A	NA	G	G	G	A	A
4	30541899	T	C	T	C	C	C	T	C	T	T	T	T	C	T	C	T	C	T	T	C	T	C	C	T	T	T	T	C	NA	T	T	T	C	C
